# Supplementary material for: Lung function, COPD and cognitive function: a multivariable and two sample Mendelian randomization study
Source: BMC Pulm Med. 2021 Jul 22;21:246. doi: 10.1186/s12890-021-01611-6 (PMC8296721; doi:10.1186/s12890-021-01611-6)
Supplement: Supplementary file 2 — Additional file 2. SNP lists. [file 12890_2021_1611_MOESM2_ESM.xlsx]

## Sheet: All lung function traits (2SMR)
Lung Function SNPs
SNP	CHR	BP	effect_allele	other_allele	EAF	BETA	SE	P_VALUE	Trait
rs9661802	1	6678864	A	C	0.6649	0.0247	0.0025	5.562e-23	FEV1/FVC
rs12737805	1	22612690	A	G	0.7787	0.0203	0.0028	6.568e-13	FEV1
rs9438626	1	26775367	C	G	0.21	0.0175	0.0028	8.062e-10	FVC
rs12096239	1	26796922	C	G	0.253	-0.0187	0.0027	2.084e-12	FEV1
rs1416685	1	51243374	C	G	0.4053	0.0202	0.0024	5.621e-17	FEV1/FVC
rs72673461	1	60966772	T	G	0.9507	0.0508	0.0055	3.115e-20	FEV1/FVC
rs9661687	1	78387270	T	C	0.8633	-0.0271	0.0035	6.114e-15	FEV1/FVC
rs10874851	1	92106637	A	C	0.4776	-0.0139	0.0024	5.074e-09	FEV1/FVC
rs9970286	1	111737398	A	G	0.3291	0.0236	0.0025	1.92e-20	FEV1/FVC
rs11205354	1	150249101	A	C	0.444	0.017	0.0025	2.494e-11	PEF
rs141942982	1	155137395	T	G	0.1066	-0.0362	0.0039	9.573e-21	FEV1/FVC
rs4651005	1	178719306	T	C	0.3214	0.0185	0.0025	1.377e-13	FEV1
rs2146098	1	186090370	A	G	0.6452	-0.018	0.0024	2.034e-13	FVC
rs17531405	1	186113852	C	G	0.1804	0.028	0.0031	2.804e-19	FEV1/FVC
rs10919604	1	198898157	A	G	0.6028	0.0198	0.0024	4.481e-16	FEV1/FVC
rs4309038	1	201884647	C	G	0.4346	0.0153	0.0024	2.133e-10	FEV1/FVC
rs2799098	1	218521609	A	G	0.8201	-0.0285	0.0031	5.004e-20	FEV1/FVC
rs75128958	1	219483218	A	G	0.0774	-0.0445	0.0045	2.332e-23	FEV1/FVC
rs17009288	1	221204299	A	C	0.7061	-0.0251	0.0026	3.679e-22	FVC
rs2544536	2	15906854	T	C	0.4881	-0.0239	0.0024	4.146e-24	FEV1/FVC
rs6751968	2	18570024	A	C	0.1787	0.0252	0.003	1.27e-16	FVC
rs13430465	2	18702313	T	C	0.0803	0.0368	0.0043	1.873e-17	FVC
rs13009582	2	24018480	A	G	0.4505	0.0158	0.0023	1.518e-11	FVC
rs732990	2	26842146	C	G	0.4431	-0.0155	0.0023	3.719e-11	FVC
rs4952564	2	42243850	A	G	0.681	-0.0172	0.0025	6.968e-12	FVC
rs12470864	2	102926362	A	G	0.3854	-0.0203	0.0024	1.042e-16	FEV1/FVC
rs1406225	2	145797829	T	G	0.2836	-0.0197	0.0026	8.731e-14	FEV1/FVC
rs7424771	2	161276378	A	G	0.4468	-0.0169	0.0024	6.567e-13	FEV1
rs2304340	2	179260382	A	G	0.4084	-0.014	0.0024	3.718e-09	FEV1
rs2084448	2	187530520	T	C	0.7063	0.0197	0.0026	4.648e-14	FEV1/FVC
rs1249096	2	199723365	A	G	0.5634	0.0207	0.0024	3.935e-18	FVC
rs985256	2	201208692	A	C	0.2185	0.0179	0.0029	5.86e-10	FEV1/FVC
rs12997625	2	202970250	T	C	0.5284	-0.0169	0.0024	8.883e-13	FVC
rs6435952	2	217614730	A	T	0.1505	0.0258	0.0033	1.064e-14	FEV1/FVC
rs4294980	2	218604356	A	G	0.7894	0.0179	0.0029	4.022e-10	FEV1
rs4674407	2	220382700	T	C	0.4969	-0.015	0.0024	2.84e-10	FVC
rs6431620	2	239604970	T	G	0.7887	0.0185	0.0029	1.396e-10	FVC
rs6437219	2	241844033	T	C	0.5217	0.0185	0.0025	1.186e-13	FVC
rs6733504	2	242495953	A	G	0.5464	0.0191	0.0024	7.387e-16	FVC
rs2974389	3	13787641	A	G	0.4265	0.0165	0.0023	1.703e-12	FEV1
rs73048404	3	25179533	T	G	0.8529	0.0209	0.0033	2.096e-10	FVC
rs35480566	3	71583177	A	G	0.56	-0.0221	0.0024	1.247e-20	FVC
rs586936	3	73862616	A	G	0.4022	-0.018	0.0025	2.114e-13	FEV1/FVC
rs1610265	3	99420192	T	C	0.0769	-0.0379	0.0044	8.811e-18	FVC
rs1799807	3	165548529	T	C	0.9809	0.0598	0.0088	8.593e-12	FEV1/FVC
rs6780171	3	185503456	A	T	0.3129	-0.0174	0.0025	6.177e-12	FEV1
rs12331869	4	56012149	A	G	0.1789	-0.0181	0.0031	3.174e-09	FEV1
rs62316310	4	75676529	A	G	0.2603	0.0272	0.0027	2.242e-23	FEV1/FVC
rs11098196	4	79403952	T	G	0.5083	-0.0196	0.0024	2.423e-16	FEV1/FVC
rs13109426	4	145330628	A	G	0.5918	-0.0226	0.0024	4.201e-21	FVC
rs13116999	4	145442364	A	G	0.5379	0.0665	0.0025	2.54e-153	PEF
rs11739847	5	609661	A	G	0.1992	-0.021	0.0029	4.299e-13	FEV1
rs4866846	5	43976162	A	G	0.1499	0.0277	0.0033	2.465e-17	FEV1
rs10059661	5	121410529	C	G	0.8263	-0.0308	0.0032	1.783e-22	FEV1/FVC
rs17163397	5	128767384	A	G	0.8764	-0.0307	0.0036	3.298e-17	FEV1/FVC
rs1800888	5	148206885	T	C	0.0147	-0.0844	0.0098	6.447e-18	FEV1
rs10059996	5	170901463	T	G	0.3548	-0.0352	0.0026	1.526e-42	FEV1/FVC
rs79898473	5	179598771	T	C	0.671	-0.0308	0.0026	2.308e-33	FEV1/FVC
rs12198986	6	7720059	A	G	0.478	-0.0227	0.0023	2.174e-22	FVC
rs9689096	6	34188892	A	C	0.9374	-0.036	0.0049	1.987e-13	FVC
rs9357446	6	44447598	A	G	0.5169	-0.0151	0.0023	1.039e-10	FVC
rs12202314	6	45530471	T	C	0.6753	-0.0209	0.0025	2.167e-16	FEV1/FVC
rs9472541	6	45622748	A	T	0.2853	-0.0154	0.0026	2.471e-09	FVC
rs2894837	6	56336406	A	G	0.6398	0.0175	0.0024	9.223e-13	FEV1
rs2627237	6	134339265	A	G	0.5893	0.0141	0.0024	3.497e-09	FEV1
rs1102077	6	140271357	A	C	0.7574	0.0215	0.0027	4.21e-15	FEV1
rs9385988	6	142560957	A	G	0.7232	-0.0279	0.0026	1.398e-26	FEV1
rs4721457	7	15872324	T	C	0.8494	0.0244	0.0033	1.728e-13	FEV1/FVC
rs559233	7	26848830	T	C	0.4857	0.0168	0.0023	7.799e-13	FEV1
rs62454414	7	27182329	T	G	0.8668	0.0208	0.0034	1.312e-09	FVC
rs1513272	7	28200097	T	C	0.4996	0.0198	0.0023	1.105e-17	FEV1
rs17232687	7	46448518	T	C	0.4956	-0.0183	0.0024	6.813e-15	FVC
rs12707691	7	84569510	C	G	0.6642	-0.0205	0.0025	1.669e-16	FEV1
rs193686	7	116431427	T	C	0.6834	-0.0178	0.0026	4.065e-12	FEV1/FVC
rs330939	8	9018590	T	G	0.6216	0.0232	0.0025	4.46e-21	FEV1/FVC
rs4128298	8	11823332	T	C	0.7176	-0.0172	0.0026	3.477e-11	FEV1
rs7465401	8	70367248	T	C	0.7263	-0.0211	0.0026	9.086e-16	FEV1
rs7838717	8	145504343	T	C	0.3631	-0.0234	0.0025	6.47e-21	FVC
rs7041139	9	18013733	T	C	0.3221	-0.0173	0.0025	3.085e-12	FEV1
rs72743974	9	98878881	A	G	0.8328	-0.0232	0.0032	3.978e-13	FEV1/FVC
rs57649467	9	101632854	A	G	0.3885	0.0178	0.0025	5.385e-13	FEV1/FVC
rs967497	9	131943843	A	G	0.3102	0.015	0.0025	2.794e-09	FEV1
rs1274475	10	34480582	A	G	0.3922	0.0168	0.0025	8.299e-12	FEV1/FVC
rs60820984	10	75639578	T	C	0.1867	-0.0201	0.0032	6.376e-10	PEF
rs11191841	10	105639611	T	C	0.4914	-0.0168	0.0023	6.21e-13	FEV1
rs10836366	11	35308988	T	C	0.7486	0.0191	0.0027	2.331e-12	FEV1/FVC
rs56196860	12	2908330	A	C	0.0312	-0.0531	0.0069	1.447e-14	FVC
rs12811814	12	4243749	T	C	0.4576	0.0149	0.0024	2.573e-10	FEV1
rs10841302	12	19808912	C	G	0.5464	0.0167	0.0024	2.294e-12	FEV1/FVC
rs1244869	12	65075332	T	G	0.632	0.0153	0.0025	6.162e-10	FEV1/FVC
rs11176001	12	66409367	A	C	0.1309	-0.0291	0.0035	4.876e-17	FEV1
rs972936	12	102824921	T	C	0.2625	0.0286	0.0029	1.846e-23	PEF
rs2701110	12	114669870	A	C	0.1664	0.0259	0.0032	1.908e-16	FEV1
rs9533803	13	44820608	T	C	0.2134	-0.0261	0.0029	2.916e-19	FEV1/FVC
rs2812208	13	50707087	C	G	0.0212	0.0612	0.0081	4.946e-14	FEV1
rs803765	13	71647588	A	C	0.3452	-0.0245	0.0025	1.74e-23	FVC
rs4885681	13	80467235	T	C	0.7248	0.0186	0.0026	1.827e-12	FEV1
rs11620380	13	99665512	A	C	0.1046	-0.027	0.0039	4.605e-12	FEV1/FVC
rs9634470	13	109918493	T	C	0.7347	-0.0208	0.0027	2.725e-14	FEV1/FVC
rs1951121	14	23429729	T	G	0.6011	0.0189	0.0024	7.547e-15	FEV1/FVC
rs74053129	14	54346010	A	G	0.0959	0.0392	0.004	2.153e-22	FEV1/FVC
rs10141786	14	74817418	A	G	0.4017	0.0213	0.0024	9.526e-19	FVC
rs34245505	15	40397191	C	G	0.805	0.0212	0.003	1.557e-12	FVC
rs2304645	15	40716253	C	G	0.5179	-0.0154	0.0023	2.926e-11	FEV1
rs4924525	15	41255396	A	C	0.5221	-0.0171	0.0023	3.445e-13	FVC
rs79234094	15	49409527	A	G	0.2624	0.0268	0.0027	3.181e-23	FEV1/FVC
rs35251997	15	49706145	A	T	0.931	-0.0506	0.0047	2.82e-27	FEV1/FVC
rs62012772	15	63866877	T	C	0.8222	-0.0288	0.0031	2.419e-20	FEV1/FVC
rs7176074	15	73833600	T	G	0.0509	0.0339	0.0055	6.598e-10	FEV1/FVC
rs3751837	16	3583173	T	C	0.2202	-0.0308	0.0028	9.073e-28	FVC
rs56104880	16	4361138	T	C	0.6948	0.0205	0.0026	5.291e-15	FEV1/FVC
rs11074547	16	10136889	T	G	0.7378	-0.0169	0.0027	1.988e-10	FVC
rs76219171	16	50188929	A	G	0.0601	-0.0351	0.005	2.088e-12	FVC
rs35420030	16	53935407	T	C	0.9466	-0.045	0.0053	3.075e-17	FEV1/FVC
rs12918140	16	86403821	C	G	0.1146	-0.027	0.0038	6.721e-13	FEV1/FVC
rs6539952	16	86579223	A	C	0.2615	-0.017	0.0027	3.5e-10	FEV1
rs8082036	17	3882613	C	G	0.5123	0.0238	0.0024	7.309e-24	FEV1/FVC
rs4796334	17	6469793	A	G	0.5025	-0.0135	0.0023	7.428e-09	FEV1
rs1215	17	7163350	A	G	0.8567	0.0217	0.0033	9.636e-11	FVC
rs4968200	17	7448457	C	G	0.1421	-0.0219	0.0033	4.538e-11	FEV1
rs34351630	17	16030520	T	C	0.4654	0.0147	0.0023	3.434e-10	FVC
rs12945803	17	46552229	T	C	0.7822	0.02	0.0028	1.879e-12	FVC
rs28519449	17	54195453	T	C	0.4043	0.0209	0.0024	1.269e-18	FVC
rs8068952	17	59286644	C	G	0.7839	-0.0285	0.0029	1.212e-22	FEV1/FVC
rs77672322	17	62497964	T	C	0.0264	-0.0451	0.0076	3.018e-09	FVC
rs11653958	17	62686730	A	G	0.7425	0.0197	0.0028	9.174e-13	FEV1/FVC
rs996865	17	69371318	T	C	0.0753	-0.0475	0.0046	1.817e-25	FEV1/FVC
rs59606152	17	79952944	T	C	0.1115	0.0367	0.0039	9.155e-21	FVC
rs8089099	18	10078071	A	G	0.2746	0.0235	0.0027	1.521e-18	FEV1/FVC
rs1985511	18	19816712	A	T	0.4503	0.0165	0.0024	5.597e-12	FEV1/FVC
rs303752	18	21074255	A	G	0.409	-0.0165	0.0024	6.967e-12	FVC
rs1668091	18	22290711	T	C	0.681	-0.0173	0.0025	5.235e-12	FVC
rs9807668	18	42827898	T	C	0.0946	0.0294	0.004	1.389e-13	FEV1
rs2202572	18	53566471	A	C	0.3289	0.0162	0.0025	7.007e-11	FVC
rs11085744	19	10819967	T	C	0.5595	-0.0153	0.0024	7.833e-11	FEV1
rs2967516	19	36881643	A	G	0.709	-0.0152	0.0026	3.718e-09	FVC
rs6032942	20	10745545	C	G	0.2325	0.0173	0.0027	3.474e-10	FEV1
rs12627254	21	35368402	T	G	0.1279	0.0357	0.0035	6.849e-24	FEV1/FVC
rs113111175	22	50867711	T	C	0.1219	0.022	0.0036	1.106e-09	FEV1
rs9435733	1	17308254	T	C	0.4817	0.0389	0.0024	5.945e-61	FEV1/FVC
rs755249	1	39995074	T	C	0.2328	-0.0239	0.0028	9.818e-18	FEV1/FVC
rs1192415	1	92077097	A	G	0.8122	0.044	0.003	2.275e-47	FEV1/FVC
rs11165787	1	92381483	A	G	0.6878	0.0245	0.0026	1.632e-21	FEV1/FVC
rs35043843	1	118911295	T	G	0.7562	-0.0238	0.0027	4.115e-18	FVC
rs878471	1	150547747	A	G	0.5797	-0.0278	0.0024	1.496e-31	FVC
rs2816992	1	200069216	A	G	0.5879	-0.0164	0.0024	7.332e-12	FVC
rs1008833	1	204426295	A	G	0.8541	-0.0324	0.0036	1.495e-19	PEF
rs556648	1	215120596	A	G	0.2166	0.0147	0.0029	3.12e-07	FVC
rs6604614	1	218631452	C	G	0.7152	-0.0156	0.0028	2.126e-08	PEF
rs28613267	1	218855029	C	G	0.5112	0.0168	0.0023	9.19e-13	FEV1
rs1338227	1	219853742	T	G	0.5774	0.0245	0.0024	3.923e-24	FEV1/FVC
rs12757436	1	221631938	A	G	0.3349	0.0159	0.0025	1.761e-10	FVC
rs2355237	1	239857524	A	G	0.5124	0.029	0.0025	9.418e-31	PEF
rs55884799	2	18287623	T	C	0.8271	-0.0415	0.0031	4.015e-40	FEV1/FVC
rs3791679	2	56096892	A	G	0.7714	0.0344	0.0028	7.187e-35	FVC
rs62168891	2	135672187	T	C	0.4032	0.0186	0.0024	1.076e-14	FVC
rs72902177	2	157016257	T	C	0.1346	-0.0335	0.0034	1.759e-22	FEV1
rs2571445	2	218683154	A	G	0.3971	-0.0285	0.0024	7.243e-33	FEV1
rs62201738	2	229502197	A	C	0.9218	-0.0743	0.0044	9.445e-63	FEV1/FVC
rs6710301	2	239441308	A	C	0.1492	0.0235	0.0033	8.505e-13	FEV1
rs4308141	2	239881309	C	G	0.8011	-0.0484	0.003	3.581e-59	FEV1/FVC
rs1529672	3	25520582	A	C	0.1736	0.0423	0.0031	1.727e-41	FEV1/FVC
rs17666332	3	29469675	T	G	0.7235	0.0267	0.0027	9.224e-24	FEV1/FVC
rs12715478	3	55152319	A	G	0.5941	0.025	0.0024	1.349e-24	FEV1/FVC
rs6445932	3	57879611	T	G	0.7519	-0.0287	0.0027	3.816e-26	FEV1
rs4132748	3	67455803	T	C	0.3068	-0.0205	0.0026	1.179e-15	FEV1
rs12497779	3	98822050	T	G	0.2334	-0.0319	0.0028	1.845e-30	FVC
rs2999090	3	127931340	A	G	0.881	-0.0433	0.0037	6.759e-32	FEV1/FVC
rs12634907	3	158226886	A	G	0.6558	0.0262	0.0025	2.826e-26	FVC
rs879394	3	168709843	T	G	0.2348	-0.0289	0.0028	1.357e-25	FEV1
rs78101726	3	169295436	A	G	0.8459	0.0334	0.0032	7.724e-25	FEV1
rs62289340	4	7879027	T	C	0.4358	0.0167	0.0024	2.357e-12	FEV1/FVC
rs2609279	4	89855495	T	C	0.2145	0.0537	0.0029	2.079e-76	FEV1/FVC
rs2869966	4	89869078	T	C	0.4065	-0.0415	0.0024	5.776e-66	FEV1/FVC
rs6533183	4	106133184	T	C	0.6545	-0.0297	0.0025	2.601e-32	FEV1/FVC
rs11722225	4	106766430	T	C	0.9335	-0.0729	0.0047	2.432e-54	FEV1
rs34712979	4	106819053	A	G	0.2561	-0.0682	0.0028	4.18e-134	FEV1/FVC
rs13141641	4	145506456	T	C	0.601	-0.0704	0.0024	3.65e-184	FEV1/FVC
rs2353940	4	145740898	T	C	0.7462	0.0384	0.0029	5.106e-40	PEF
rs268717	5	33352738	T	C	0.9074	-0.034	0.004	3.225e-17	FVC
rs6859730	5	44367221	A	T	0.3275	0.0206	0.0025	8.758e-17	FVC
rs12522114	5	52187038	A	C	0.265	-0.0367	0.0027	1.471e-41	FEV1/FVC
rs2441026	5	53444498	T	C	0.4625	0.0177	0.0024	7.785e-14	FVC
rs425102	5	77396400	T	G	0.7597	0.0209	0.0028	2.779e-14	FVC
rs987068	5	95025146	C	G	0.6889	-0.0296	0.0026	1.461e-30	FEV1/FVC
rs3843503	5	131466629	A	T	0.4482	-0.0187	0.0024	7.015e-15	FVC
rs7733410	5	147856522	A	G	0.4407	0.0505	0.0024	1.56e-96	FEV1/FVC
rs11952673	5	148652302	T	G	0.3989	-0.0186	0.0024	1.351e-14	FEV1
rs11134766	5	156908317	T	C	0.0635	-0.0628	0.0049	8.035e-38	FEV1/FVC
rs11134789	5	156944199	A	C	0.3412	-0.0408	0.0025	3.057e-59	FEV1/FVC
rs1294417	6	6741932	T	C	0.4577	-0.0311	0.0024	3.928e-39	FEV1/FVC
rs2076295	6	7563232	T	G	0.5497	-0.0234	0.0024	6.952e-23	FEV1/FVC
rs10498672	6	7797840	C	G	0.8227	0.0352	0.003	7.499e-31	FVC
rs13198081	6	22017543	C	G	0.3532	0.0297	0.0025	3.068e-33	FEV1/FVC
rs7752448	6	28301099	A	G	0.8746	0.0553	0.0038	1.213e-48	PEF
rs2070600	6	32151443	T	C	0.0629	0.1452	0.0049	3e-189	FEV1/FVC
rs9274247	6	32631295	A	G	0.3212	-0.0469	0.003	9.786e-57	FEV1/FVC
rs13206405	6	73663814	A	C	0.2015	0.0344	0.003	4.67e-31	FEV1/FVC
rs2798641	6	109268050	T	C	0.1829	-0.045	0.0031	3.886e-48	FEV1/FVC
rs6918725	6	126990392	T	G	0.4813	-0.0211	0.0024	4.726e-19	FVC
rs17280293	6	142688969	A	G	0.973	-0.1803	0.0074	2.34e-131	FEV1/FVC
rs7753012	6	142745883	T	G	0.6949	-0.0712	0.0026	4.71e-165	FEV1/FVC
rs4318980	7	7256490	A	G	0.4147	-0.0172	0.0024	9.083e-13	FEV1/FVC
rs4721442	7	15506007	T	G	0.8339	0.0215	0.0031	7.212e-12	FVC
rs2261360	7	99692993	T	G	0.2322	0.0219	0.0028	8.744e-15	FEV1/FVC
rs12698403	7	156127246	A	G	0.4418	-0.0274	0.0024	6.419e-31	FEV1
rs771662	9	1568941	T	C	0.3493	-0.0158	0.0025	1.077e-10	FVC
rs1570203	9	4120648	A	G	0.5296	0.0246	0.0024	5.783e-25	FEV1/FVC
rs1107677	9	23587027	T	C	0.4845	0.0219	0.0024	3.875e-20	FEV1/FVC
rs28446321	9	98266855	A	T	0.0907	-0.0523	0.0042	4.723e-36	FEV1/FVC
rs1491106	9	109483517	T	G	0.3764	0.0245	0.0025	2.805e-23	FEV1/FVC
rs10983184	9	119234058	T	C	0.6404	0.0273	0.0025	9.048e-28	FEV1/FVC
rs7024579	9	139100413	T	C	0.3154	-0.0233	0.0025	4.475e-20	FVC
rs4073153	9	139259349	A	G	0.5613	0.0138	0.0024	8.641e-09	FVC
rs7090277	10	12278021	A	T	0.5165	0.0409	0.0024	3.965e-67	FEV1/FVC
rs7914842	10	30268770	A	G	0.5787	0.0165	0.0026	1.018e-10	PEF
rs7082066	10	64998971	A	G	0.1848	0.0221	0.003	2.196e-13	FEV1
rs10998018	10	69962954	A	G	0.4965	-0.0224	0.0024	2.431e-21	FVC
rs7098573	10	75580014	A	G	0.7177	-0.0246	0.0026	2.75e-21	FEV1
rs1259605	10	77119039	T	C	0.7515	-0.0119	0.0027	1.188e-05	FVC
rs2637254	10	78312002	A	G	0.5108	-0.0285	0.0023	3.909e-34	FEV1
rs721917	10	81706324	A	G	0.5811	0.0193	0.0024	1.645e-15	FEV1/FVC
rs4279944	10	124297637	T	C	0.1514	0.0218	0.0034	2.179e-10	FEV1/FVC
rs17596617	11	43690717	T	C	0.3172	-0.0197	0.0025	3.575e-15	FVC
rs10838435	11	45244903	C	G	0.1439	0.0211	0.0033	1.456e-10	FEV1
rs71490394	11	62370155	A	G	0.3671	0.0264	0.0024	1.659e-27	FEV1
rs2027761	11	73036179	T	C	0.113	0.0369	0.0038	1.309e-22	FEV1/FVC
rs11234768	11	86448839	T	C	0.8458	0.0303	0.0033	5.066e-20	FEV1/FVC
rs541601	11	126009500	T	C	0.1829	-0.0241	0.0031	5.285e-15	FEV1/FVC
rs7977418	12	28588242	T	C	0.5415	0.0379	0.0023	9.572e-59	FVC
rs1689510	12	56396768	C	G	0.3373	-0.0153	0.0025	5.571e-10	FEV1
rs11172113	12	57527283	T	C	0.5889	-0.0227	0.0024	7.043e-21	FEV1/FVC
rs12825748	12	65793153	C	G	0.3087	0.0198	0.0025	6.269e-15	FEV1
rs56390486	12	85719906	A	G	0.2905	0.0196	0.0028	1.718e-12	PEF
rs9788269	12	94194890	A	G	0.7324	-0.0135	0.0027	3.971e-07	FVC
rs113745635	12	95554771	T	C	0.2163	-0.0275	0.0029	2.355e-21	FEV1/FVC
rs7970544	12	96242109	T	G	0.1869	0.0439	0.0031	1.449e-46	FEV1/FVC
rs10850377	12	115201436	A	G	0.3408	0.0195	0.0025	4.018e-15	FEV1
rs35505	12	115501127	A	G	0.6861	0.0223	0.0025	1.916e-18	FVC
rs35107139	14	54419106	A	C	0.5962	0.0315	0.0025	3.401e-36	FEV1/FVC
rs1756281	14	84338431	A	G	0.6987	0.0237	0.0026	1.381e-19	FEV1/FVC
rs11160037	14	92512143	A	G	0.6206	-0.0175	0.0024	4.691e-13	FEV1
rs11621587	14	93098339	C	G	0.1821	0.0363	0.0031	1.39e-32	FVC
rs2012453	15	41840238	A	G	0.4107	0.0239	0.0024	4.255e-23	FEV1/FVC
rs56383987	15	41953211	T	C	0.0549	-0.0364	0.0053	7.082e-12	FEV1/FVC
rs12917612	15	67491274	A	C	0.2295	-0.0228	0.0028	2.036e-16	FVC
rs1441358	15	71612514	T	G	0.6642	0.0642	0.0025	4.12e-145	FEV1/FVC
rs62015883	15	71803450	T	C	0.1784	-0.0206	0.003	1.163e-11	FEV1
rs1896797	15	84274591	A	G	0.4904	0.0292	0.0024	2.482e-34	FEV1/FVC
rs78442819	16	10740982	C	G	0.1997	-0.0355	0.0031	2.249e-31	FEV1/FVC
rs12446589	16	28870962	A	G	0.3998	-0.0131	0.0024	2.758e-08	FEV1
rs11648508	16	58063513	T	G	0.6832	0.0332	0.0026	9.862e-39	FEV1/FVC
rs8047194	16	69891510	T	G	0.4961	-0.0208	0.0023	6.696e-19	FEV1
rs11858992	16	75411445	A	C	0.4037	0.038	0.0024	4.831e-55	FEV1/FVC
rs2345443	16	78225633	A	G	0.3114	0.0221	0.0025	3.033e-18	FEV1
rs2244592	17	28072327	A	G	0.4526	-0.0323	0.0024	4.596e-42	FEV1/FVC
rs62070648	17	29210595	A	G	0.27	0.0206	0.0026	5.283e-15	FVC
rs35246838	17	36915540	T	C	0.8681	0.0386	0.0036	1.405e-27	FEV1/FVC
rs8069451	17	37504933	T	C	0.7494	0.0202	0.0027	7.287e-14	FVC
rs79412431	17	43940021	A	G	0.2161	-0.0426	0.0029	3.095e-49	FEV1
rs6501431	17	68976415	T	C	0.7843	0.0174	0.0029	1.124e-09	FVC
rs6501455	17	69201811	A	G	0.5015	0.0296	0.0023	1.276e-36	FEV1
rs9892893	17	73525670	T	G	0.2606	0.0198	0.0027	2.08e-13	FEV1
rs513953	18	8801351	A	G	0.2542	-0.0273	0.0027	1.235e-24	FEV1
rs11082051	18	20234336	A	G	0.5298	0.0128	0.0023	3.66e-08	FEV1
rs9947743	18	20708321	A	G	0.7867	-0.0202	0.0028	1.243e-12	FEV1
rs12607758	18	51022606	T	C	0.5932	0.0134	0.0024	1.778e-08	FVC
rs9636166	19	31829613	A	C	0.8739	0.0355	0.0036	3.656e-23	FEV1/FVC
rs34093919	19	41117300	A	G	0.0128	0.1535	0.0106	1.689e-47	FEV1/FVC
rs2145272	20	6626218	A	G	0.6376	0.0259	0.0024	1.416e-26	FVC
rs2236180	20	25282608	T	C	0.815	0.0213	0.003	1.018e-12	FEV1
rs4413223	20	30858967	A	G	0.1722	-0.0232	0.0031	1.296e-13	FEV1/FVC
rs143384	20	34025756	A	G	0.5964	0.0239	0.0024	1.034e-23	FVC
rs12481092	20	45486817	T	C	0.2723	0.0257	0.0026	1.563e-22	FVC
rs4809221	20	62372706	A	G	0.6753	-0.0291	0.0025	5.812e-31	FVC
rs62213732	21	35675966	T	C	0.6317	0.0246	0.0025	9.338e-24	FEV1/FVC
rs1978968	22	18448113	T	C	0.2367	0.0293	0.0027	9.088e-27	FEV1
rs9610955	22	20790723	C	G	0.1972	-0.0192	0.0029	6.936e-11	FEV1
rs2283847	22	28181399	T	C	0.5569	-0.0219	0.0024	3.621e-19	FEV1/FVC

## Sheet: COPD
COPD
SNP	effect_allele	other_allele	EAF	BETA	SE	pval
rs9435731	A	C	0.5112	0.0613	0.0099	6.55e-10
rs76841360	A	G	0.226	0.0728	0.0117	4.95e-10
rs4660861	T	G	0.4298	-0.0549	0.01	4.42e-08
rs72673419	T	C	0.051	0.1299	0.0221	4e-09
rs629619	T	C	0.1974	0.078	0.0124	2.94e-10
rs3009947	T	C	0.501	-0.0567	0.0096	4.02e-09
rs11118406	A	T	0.7238	-0.0725	0.011	4.11e-11
rs11579382	C	G	0.4199	0.0582	0.01	6.5e-09
rs955277	T	C	0.6079	0.0652	0.0102	1.9e-10
rs10929386	T	C	0.5103	-0.0573	0.01	9.11e-09
rs12466981	T	C	0.2721	-0.061	0.0112	4.85e-08
rs72902175	T	C	0.1313	0.0824	0.0146	1.63e-08
rs2571445	A	G	0.39	0.0701	0.0101	3.43e-12
rs16825267	C	G	0.1762	0.1762	0.019	1.75e-20
rs62191105	T	C	0.1984	-0.089	0.0127	2.58e-12
rs2442776	A	G	0.8544	-0.0879	0.0138	1.99e-10
rs1529672	A	C	0.1741	-0.0867	0.013	2.54e-11
rs13073544	C	G	0.275	0.062	0.011	2.04e-08
rs17759204	A	G	0.7253	-0.0713	0.011	8.81e-11
rs62259026	T	C	0.2493	-0.0647	0.0116	2.44e-08
rs4093840	A	T	0.4681	0.0621	0.0099	3.91e-10
rs2955083	A	T	0.8807	0.1224	0.0155	3.53e-15
rs7650602	T	C	0.5506	-0.0546	0.01	4.86e-08
rs7642001	A	G	0.3687	0.078	0.01	1.08e-14
rs4585380	A	G	0.2619	-0.0665	0.0113	3.4e-09
rs7671261	A	G	0.5462	0.0855	0.0097	1.43e-18
rs34712979	A	G	0.2525	0.1691	0.0118	3.04e-46
rs13140176	A	G	0.612	0.1662	0.0103	4.09e-59
rs1551943	A	G	0.2256	0.0725	0.0117	5.83e-10
rs34651	T	C	0.9194	-0.1013	0.0183	3.02e-08
rs153916	T	C	0.5467	0.0602	0.0097	6.32e-10
rs62375246	A	T	0.2588	0.0626	0.0112	2.22e-08
rs10037493	T	C	0.4509	-0.1189	0.009	2.58e-33
rs979453	A	G	0.6644	-0.0598	0.0105	1.4e-08
rs10866659	A	G	0.6535	-0.0849	0.0102	1.17e-16
rs12519165	A	T	0.3845	0.0653	0.0107	1.06e-09
rs1334576	A	G	0.4188	0.0555	0.0097	1.19e-08
rs9350191	T	C	0.8482	0.113	0.0148	5.11e-14
rs13198656	T	C	0.5609	0.068	0.01	1.23e-09
rs2284174	T	C	0.7774	-0.1174	0.0124	2.1e-21
rs2070600	T	C	0.615	-0.1865	0.0218	1.09e-17
rs2806356	T	C	0.8155	-0.0977	0.0124	2.89e-15
rs674621	T	C	0.6815	-0.0603	0.0104	7.61e-09
rs646695	T	C	0.7563	-0.0747	0.0114	4.62e-11
rs9399401	T	C	0.7204	0.147	0.011	1.64e-40
rs798565	A	G	0.2936	-0.0654	0.0111	3.93e-09
rs2040732	T	C	0.4156	-0.0581	0.01	6.89e-09
rs2897075	T	C	0.3662	-0.0636	0.0103	7.26e-10
rs9329170	T	C	0.8594	0.0924	0.0147	3.56e-10
rs10114763	A	T	0.5794	-0.0711	0.0099	8.66e-13
rs156394	T	C	0.5342	0.0702	0.0101	3.79e-12
rs7866939	T	C	0.6698	-0.0593	0.0105	1.75e-08
rs10760580	A	G	0.2916	-0.0717	0.0111	1.18e-10
rs803923	A	G	0.532	0.0248	0.0098	2.72e-08
rs7068966	T	C	0.51	-0.0959	0.0097	6.22e-23
rs2579762	A	C	0.533	-0.0625	0.0099	2.58e-10
rs721917	A	G	0.5771	-0.0544	0.0097	2.21e-08
rs1570221	A	G	0.3546	0.0575	0.0103	2.22e-08
rs4757118	T	C	0.5356	0.059	0.01	3.79e-09
rs117261012	A	G	0.842	-0.0837	0.0136	6.91e-10
rs11049386	A	T	0.289	-0.0618	0.011	2.7e-08
rs7307510	T	C	0.1925	-0.0736	0.0124	2.64e-09
rs7958945	A	G	0.6408	-0.0627	0.0103	1.03e-09
rs9525927	A	G	0.8075	-0.0735	0.0124	2.78e-09
rs72699855	C	G	0.1871	-0.0749	0.0128	4.82e-09
rs72731149	C	G	0.0862	-0.114	0.0193	8.27e-09
rs1441358	T	G	0.661	-0.1208	0.01	7.39e-33
rs55676755	C	G	0.6641	-0.1088	0.0103	2.75e-26
rs10152300	A	G	0.774	-0.081	0.0117	4.2e-12
rs56134392	T	C	0.6526	-0.057	0.0104	4.51e-08
rs8044657	A	G	0.1006	-0.1032	0.0181	1.12e-08
rs4888379	A	T	0.4179	-0.0926	0.0099	5.86e-21
rs8080772	T	C	0.6425	0.0593	0.0104	1.37e-08
rs34727469	T	C	0.1366	0.0827	0.0145	1.07e-08
rs62065216	A	G	0.4201	0.0586	0.0102	8.07e-09
rs12373142	C	G	0.7789	-0.073	0.0119	9.94e-10
rs11655567	T	C	0.5094	-0.0588	0.0098	1.9e-09
rs647097	T	C	0.7253	-0.0742	0.0109	1.01e-11
rs72626215	A	G	0.2735	-0.0685	0.0114	1.67e-09
rs2096468	A	C	0.4455	0.0541	0.0089	4e-08
rs9617650	C	G	0.2112	-0.079	0.0127	4.44e-10
rs73158393	C	G	0.7446	0.0666	0.0115	7.67e-09

## Sheet: FEV1 (MVMR)
FEV1 SNPs in MVMR (after clumping)
SNP	CHR	BP	effect_allele	other_allele	EAF	BETA	SE	P_VALUE
rs262695	1	2144788	A	G	0.679542	0.00966531	0.00162377	2.6e-09
rs658997	1	9343621	C	T	0.862197	-0.0120564	0.00217587	3e-08
rs7517838	1	17276627	C	T	0.567936	-0.00883115	0.00152568	7.1e-09
rs2473303	1	22353491	C	T	0.465518	0.0109748	0.00149975	2.5e-13
rs10917335	1	23294136	A	G	0.669551	0.00915708	0.00159467	9.3e-09
rs9438876	1	25241116	A	G	0.485082	0.00902903	0.00152063	2.9e-09
rs61775365	1	26341297	C	G	0.788074	-0.0113721	0.00182163	4.3e-10
rs12729961	1	26762049	C	T	0.789024	0.0132049	0.00182762	5e-13
rs114745536	1	37958339	T	C	0.915436	0.0164886	0.00268822	8.6e-10
rs11209237	1	41421720	C	T	0.696485	-0.0091604	0.00163118	2e-08
rs114767964	1	50844197	G	T	0.959854	-0.0210581	0.00382008	3.5e-08
rs72641150	1	68262843	A	G	0.754253	0.00985701	0.00173596	1.4e-08
rs6692536	1	77734562	A	G	0.664657	0.00861776	0.00157571	4.5e-08
rs2209457	1	111732711	G	A	0.668603	-0.00866835	0.00158944	4.9e-08
rs6687454	1	149999764	T	A	0.831693	0.0116277	0.00199888	6e-09
rs12402939	1	150615094	A	C	0.608491	-0.00835071	0.0015281	4.6e-08
rs733190	1	172095226	T	C	0.52475	-0.00939226	0.00149338	3.2e-10
rs2773080	1	178696750	T	C	0.419324	0.00838173	0.00150912	2.8e-08
rs12144934	1	180901122	C	T	0.538826	0.00848073	0.00149489	1.4e-08
rs944190	1	183314293	G	T	0.411273	0.00833035	0.0015135	3.7e-08
rs74767794	1	184006128	A	G	0.683757	-0.00920968	0.00161106	1.1e-08
rs2271424	1	204403311	T	C	0.850215	-0.0119444	0.00208762	1.1e-08
rs113711540	1	218519928	A	AAAAC	0.730735	-0.00959121	0.00168898	1.4e-08
rs11466399	1	218591623	G	A	0.713206	-0.0160957	0.00164926	1.7e-22
rs138973302	1	221175417	T	TTCTA	0.706031	-0.00951005	0.00165667	9.4e-09
rs61833064	1	227564847	G	A	0.829771	0.0114159	0.00198641	9.1e-09
rs7546526	1	239781818	T	A	0.319714	-0.00904967	0.00161402	2.1e-08
rs3885668	2	10178479	C	T	0.436559	0.00867194	0.00150396	8.1e-09
rs4668972	2	15894443	A	G	0.497594	-0.00906193	0.0015099	2e-09
rs55884799	2	18287623	T	C	0.825316	-0.0155102	0.00196506	3e-15
rs9306877	2	18718414	C	T	0.357693	0.00944816	0.00155809	1.3e-09
rs3795936	2	23879268	A	C	0.789065	0.0104863	0.00183603	1.1e-08
rs2176263	2	24092773	G	C	0.399161	-0.00880983	0.00152032	6.8e-09
rs13019149	2	25093151	C	T	0.568709	0.00826137	0.0015039	3.9e-08
rs10184223	2	36735024	G	T	0.653895	-0.00887369	0.00157762	1.9e-08
rs12469662	2	42240228	C	T	0.679812	-0.0087984	0.00159676	3.6e-08
rs13412252	2	42373747	C	T	0.449544	0.00940025	0.00149951	3.6e-10
rs56042410	2	46914082	A	T	0.739015	-0.00955566	0.00170654	2.2e-08
rs1986260	2	55937866	A	G	0.944189	-0.0195397	0.00328644	2.8e-09
rs11694967	2	55992140	G	C	0.874301	-0.0132874	0.00226138	4.2e-09
rs72894568	2	65557049	A	G	0.974694	-0.0261382	0.00477233	4.3e-08
rs71427097	2	97526963	C	T	0.970517	0.024533	0.0044858	4.5e-08
rs7573669	2	100548327	T	C	0.860774	0.0129402	0.00215177	1.8e-09
rs10171677	2	135446390	A	G	0.463412	0.00815814	0.00149265	4.6e-08
rs71348714	2	136455600	G	A	0.198452	0.0106182	0.00184814	9.2e-09
rs76117428	2	156967584	A	G	0.890473	0.0147898	0.00239235	6.3e-10
rs141595198	2	157107460	T	C	0.96345	0.0221048	0.0040091	3.5e-08
rs7424771	2	161276378	G	A	0.556905	0.00849797	0.00149908	1.4e-08
rs4667583	2	169466556	C	T	0.758872	-0.0103699	0.00174243	2.7e-09
rs2444563	2	178162586	C	T	0.207838	-0.0101318	0.00183444	3.3e-08
rs13408846	2	199684488	T	C	0.539166	0.0116106	0.00156716	1.3e-13
rs10202052	2	203136519	G	T	0.757343	0.00950092	0.00173396	4.3e-08
rs4674186	2	218396460	A	G	0.702958	0.00943377	0.00163735	8.3e-09
rs1991161	2	218676890	C	T	0.433688	-0.0100383	0.00150608	2.6e-11
rs140902759	2	226693125	T	C	0.990043	0.0430865	0.00788595	4.7e-08
rs16828538	2	232812717	G	A	0.834233	0.0109754	0.00200858	4.6e-08
rs10177049	2	239422169	G	T	0.852148	-0.011547	0.00210238	4e-08
rs59244464	2	241765757	A	C	0.316578	0.00894442	0.0016306	4.1e-08
rs4675801	2	242493511	C	T	0.544832	0.0134399	0.00149921	3.1e-19
rs7651349	3	11662320	G	A	0.457824	-0.00828655	0.00150877	4e-08
rs2974386	3	13695304	C	T	0.490877	0.00836384	0.00149527	2.2e-08
rs17666332	3	29469675	T	G	0.720227	0.009251	0.00166962	3e-08
rs146074128	3	32923640	C	CA	0.700515	0.0104812	0.00164752	2e-10
rs57072412	3	33216357	G	A	0.616903	-0.00872752	0.00153355	1.3e-08
rs7630377	3	41230654	T	C	0.512961	0.00912402	0.00149113	9.4e-10
rs62261465	3	48551897	G	A	0.941489	0.0188488	0.0032451	6.3e-09
rs7633271	3	49555963	T	C	0.695072	-0.0100238	0.00161707	5.7e-10
rs358493	3	55072187	C	T	0.671883	-0.00874972	0.00158956	3.7e-08
rs4681954	3	57159264	G	A	0.863635	-0.013096	0.0021742	1.7e-09
rs139681534	3	71462266	A	AAC	0.462305	-0.0085622	0.00150765	1.4e-08
rs9821691	3	72396902	G	T	0.571137	0.00947378	0.00151838	4.4e-10
rs12496694	3	98436880	G	A	0.747333	0.00957178	0.00172358	2.8e-08
rs67639354	3	98947547	G	T	0.735839	0.0125269	0.00183123	7.9e-12
rs6438515	3	118996122	C	T	0.919286	0.0149614	0.00273491	4.5e-08
rs34642857	3	123051019	T	C	0.749216	0.00981909	0.0017286	1.3e-08
rs7428883	3	128983853	A	G	0.218913	-0.0135841	0.00181859	8e-14
rs9871963	3	141033481	A	G	0.632416	-0.00972663	0.00156302	4.9e-10
rs62275574	3	156338528	C	A	0.959766	0.0259422	0.00387261	2.1e-11
rs9759167	3	157603008	C	G	0.852222	-0.0126005	0.00210757	2.2e-09
rs13321786	3	168641505	C	A	0.706707	0.0091566	0.00163955	2.3e-08
rs1685642	3	168935870	C	T	0.415704	-0.00955547	0.00150983	2.5e-10
rs585026	3	172121904	T	C	0.684542	-0.00919932	0.00162189	1.4e-08
rs147676117	3	185259829	G	A	0.892519	-0.0153369	0.00246429	4.9e-10
rs12631126	3	196788438	G	A	0.722516	-0.00993484	0.00166774	2.6e-09
rs115152027	4	1217078	C	G	0.952733	0.0194119	0.00351616	3.4e-08
rs2032463	4	2941988	T	C	0.586403	-0.00935803	0.00151744	7e-10
rs9330348	4	7883887	C	G	0.402942	-0.00931111	0.00152132	9.3e-10
rs6448973	4	13179078	A	G	0.694561	-0.00980191	0.00161934	1.4e-09
rs112992178	4	17622910	C	T	0.944431	0.0202399	0.00333209	1.2e-09
rs112374782	4	17783592	G	A	0.984979	0.0343185	0.00623683	3.7e-08
rs74537632	4	18020156	G	A	0.967643	-0.0238692	0.00426969	2.3e-08
rs56203712	4	25342606	A	G	0.765288	-0.0104841	0.00179839	5.6e-09
rs78058368	4	57719766	A	C	0.500608	0.00900712	0.00149866	1.9e-09
rs764274	4	106016437	T	G	0.226135	-0.00988513	0.00178752	3.2e-08
rs1603705	4	106219139	A	G	0.661659	-0.00865288	0.0015801	4.3e-08
rs17036102	4	106603098	T	C	0.848828	-0.0119661	0.00207882	8.6e-09
rs114723682	4	107232695	T	C	0.941841	0.026012	0.00323871	9.6e-16
rs7682624	4	124633397	C	T	0.130118	-0.0135529	0.0022399	1.4e-09
rs112763023	4	139961332	G	A	0.782345	-0.0100648	0.00181319	2.8e-08
rs769657	4	140877659	A	G	0.669326	-0.00889093	0.00159035	2.3e-08
rs28925904	4	144359490	C	T	0.975009	0.0281642	0.00477602	3.7e-09
rs6841006	4	145228728	G	A	0.266037	-0.0155201	0.00169885	6.5e-20
rs72733520	4	145547185	A	G	0.686427	-0.0120802	0.00161646	7.8e-14
rs28503877	4	166319470	C	G	0.728197	-0.00918287	0.00168039	4.6e-08
rs10475282	5	523995	G	A	0.732897	0.0101847	0.00170121	2.1e-09
rs779862	5	43420747	C	A	0.29764	-0.00911115	0.00164572	3.1e-08
rs6892212	5	44382842	C	A	0.222525	0.0102964	0.00179136	9e-09
rs10513004	5	52235225	A	G	0.790545	-0.0118318	0.0018477	1.5e-10
rs2441026	5	53444498	C	T	0.53839	-0.00828051	0.00149782	3.2e-08
rs72767016	5	61410493	T	A	0.61755	-0.00907998	0.00153934	3.7e-09
rs65407	5	64375128	C	T	0.328015	-0.00928291	0.00158684	4.9e-09
rs166163	5	77370947	G	C	0.743697	0.00989826	0.00170633	6.6e-09
rs33986149	5	88270485	C	CA	0.612237	0.00856047	0.00153287	2.3e-08
rs7701266	5	108041917	C	G	0.877304	-0.0135175	0.00229957	4.1e-09
rs75264134	5	122016065	C	G	0.897903	0.0146287	0.00250507	5.2e-09
rs1978439	5	127645329	T	G	0.882035	0.0128392	0.00231134	2.8e-08
rs2530251	5	129420295	A	T	0.662135	0.0089408	0.00161262	3e-08
rs273909	5	131667353	A	G	0.88366	0.0130031	0.00232142	2.1e-08
rs254577	5	134422204	T	C	0.627025	0.00893172	0.00156994	1.3e-08
rs2531360	5	140116664	G	A	0.54897	0.00821608	0.00149991	4.3e-08
rs2014738	5	140158240	C	T	0.466561	-0.00853921	0.00150128	1.3e-08
rs6876982	5	147682118	C	T	0.745432	-0.011966	0.00171181	2.7e-12
rs62378114	5	148651395	A	T	0.598697	0.00940302	0.00153656	9.4e-10
rs6865418	5	150587346	G	A	0.832442	0.0112515	0.00201525	2.4e-08
rs111782388	5	156629849	C	T	0.912635	0.0147583	0.00268962	4.1e-08
rs11134780	5	156937342	C	T	0.722676	0.00908479	0.00166318	4.7e-08
rs17056301	5	158271680	T	C	0.743975	0.0115383	0.00171429	1.7e-11
rs7734471	5	170787502	T	C	0.789189	0.0112165	0.00183618	1e-09
rs11463901	5	171180432	C	CA	0.701123	-0.0100661	0.00165383	1.2e-09
rs11747434	5	172779211	T	C	0.722141	-0.00939152	0.00167583	2.1e-08
rs1966265	5	176516631	G	A	0.754204	-0.0115848	0.00172936	2.1e-11
rs3966800	6	2493113	A	T	0.510456	0.00874915	0.00149303	4.6e-09
rs9379084	6	7231843	G	A	0.884524	0.0148116	0.00240067	6.8e-10
rs6917605	6	19842497	T	C	0.448627	0.00844329	0.00150038	1.8e-08
rs6932932	6	22054517	C	T	0.583625	0.00912206	0.00166181	4e-08
rs201025366	6	22138153	GA	G	0.599174	-0.0103684	0.00153517	1.4e-11
rs9295565	6	22742431	A	G	0.80162	0.0106954	0.00187509	1.2e-08
rs4712936	6	25417423	G	T	0.0856677	-0.0162892	0.00266565	9.9e-10
rs34555420	6	26090270	G	T	0.901416	0.0213381	0.0025006	1.4e-17
rs2393667	6	26421345	T	C	0.868522	0.018129	0.00220088	1.8e-16
rs3734537	6	26422627	C	A	0.868809	0.018148	0.00220569	1.9e-16
rs41269265	6	27425349	T	C	0.888344	0.0193466	0.00236108	2.5e-16
rs55690788	6	28436145	T	C	0.885715	0.0178917	0.00234362	2.3e-14
rs2206853	6	29437033	C	T	0.875484	0.0154398	0.00225322	7.3e-12
rs1071742	6	29910759	T	C	0.713687	0.0107253	0.00175692	1e-09
rs3132615	6	30441303	C	T	0.85532	0.0128582	0.00211566	1.2e-09
rs2429722	6	31064305	A	G	0.101317	0.0156578	0.00240792	7.9e-11
rs3117182	6	32066819	T	A	0.152772	0.0218215	0.0020345	7.7e-27
rs2022059	6	32156489	G	C	0.93738	-0.0167759	0.00306953	4.6e-08
rs370927791	6	33621055	CT	C	0.496665	-0.0101627	0.00159127	1.7e-10
rs148889882	6	34141700	C	A	0.961034	-0.0319198	0.00385531	1.2e-16
rs72898495	6	34492668	C	A	0.956549	0.0228785	0.00389213	4.1e-09
rs7764310	6	35123625	G	T	0.982304	0.0327237	0.00565	7e-09
rs9380514	6	35496374	G	A	0.821259	0.012584	0.00196932	1.7e-10
rs239500	6	80705144	C	T	0.471574	0.00828955	0.00149318	2.8e-08
rs111695532	6	105468219	A	AT	0.847545	0.0123488	0.00223793	3.4e-08
rs2848598	6	109158405	C	T	0.910184	0.0162235	0.00260586	4.8e-10
rs13220304	6	109652236	G	A	0.704161	0.0104589	0.00163215	1.5e-10
rs1557547	6	116720129	T	A	0.267557	-0.00930751	0.00168402	3.3e-08
rs783375	6	117440991	C	A	0.276283	-0.0100964	0.00166818	1.4e-09
rs647444	6	126608815	T	A	0.637485	-0.0086192	0.00155129	2.8e-08
rs9483031	6	129799133	C	A	0.281537	-0.00930981	0.00165807	2e-08
rs945890	6	130321899	A	T	0.285216	0.0102471	0.00165608	6.1e-10
rs1114644	6	131145052	T	C	0.335352	0.00865178	0.00158461	4.8e-08
rs2614264	6	135710694	G	A	0.457874	-0.00818177	0.00149647	4.6e-08
rs9385885	6	140192612	G	A	0.803913	0.0107014	0.00187811	1.2e-08
rs56200924	6	141719928	T	C	0.854032	-0.0129412	0.0022038	4.3e-09
rs35999198	6	142338531	A	T	0.797454	0.0126416	0.00186278	1.1e-11
rs76840512	6	152107335	G	T	0.913727	-0.0157774	0.002678	3.8e-09
rs73625120	6	152435643	G	A	0.963052	-0.0219611	0.00395303	2.8e-08
rs9371865	6	155447335	A	G	0.812602	0.0105677	0.00190956	3.1e-08
rs11752921	6	158649121	C	T	0.78747	-0.0112886	0.00182956	6.8e-10
rs981010	6	169572602	G	A	0.340128	0.00886577	0.00157382	1.8e-08
rs61465425	7	7183569	C	T	0.797899	-0.0106742	0.00186806	1.1e-08
rs56239045	7	14831563	T	G	0.917478	0.015157	0.00271766	2.4e-08
rs7806296	7	18344095	G	A	0.638313	0.00878021	0.00155495	1.6e-08
rs12674423	7	18518252	G	A	0.807173	0.0103828	0.00189003	3.9e-08
rs433	7	19038319	G	A	0.55646	-0.00988053	0.00150479	5.2e-11
rs80003387	7	23347880	G	A	0.937034	-0.0170383	0.00307303	2.9e-08
rs2007863	7	46332329	T	C	0.652508	0.008607	0.00156605	3.9e-08
rs17855988	7	73474825	G	C	0.901316	-0.0157298	0.00254081	6e-10
rs5885811	7	92235951	A	AT	0.297517	0.0100699	0.00170711	3.7e-09
rs10487888	7	140499107	C	T	0.438929	0.00838717	0.00150177	2.3e-08
rs7795051	7	150504341	A	T	0.730165	-0.00948364	0.00169137	2.1e-08
rs12533568	7	156067051	G	A	0.710396	0.0106723	0.00164879	9.6e-11
rs2979204	8	8298857	T	C	0.629324	0.00890591	0.0015566	1.1e-08
rs35233861	8	9558447	T	C	0.351102	-0.00910552	0.00156963	6.6e-09
rs7821006	8	10809726	C	G	0.379501	-0.008901	0.00156809	1.4e-08
rs13267552	8	11812454	T	C	0.30946	-0.0088399	0.00161868	4.7e-08
rs137901132	8	13326350	A	T	0.906616	0.015771	0.0026299	2e-09
rs17813588	8	56946546	C	T	0.852571	-0.0156672	0.00213635	2.2e-13
rs16919100	8	69578637	T	C	0.817995	0.010554	0.00193343	4.8e-08
rs4735761	8	78097161	A	C	0.714575	-0.0100641	0.00165222	1.1e-09
rs10283100	8	120596023	A	G	0.0555774	-0.0237562	0.00325766	3e-13
rs11783086	8	123980448	T	C	0.645522	-0.00873709	0.00156661	2.4e-08
rs9643242	8	130028600	G	A	0.845976	-0.0117307	0.00206862	1.4e-08
rs10808583	8	130718020	G	A	0.797442	0.0157055	0.00186021	3.1e-17
rs7464407	8	135487008	A	T	0.662763	-0.00898905	0.00158335	1.4e-08
rs4741891	9	4104139	A	G	0.774772	-0.0102283	0.00178798	1.1e-08
rs72718109	9	16984590	G	C	0.742473	-0.0108372	0.00172747	3.5e-10
rs57403314	9	23576702	C	T	0.671971	-0.00907099	0.0015911	1.2e-08
rs4590515	9	83714360	C	T	0.745609	-0.00953499	0.00172923	3.5e-08
rs7036107	9	92177897	A	G	0.488727	0.0104087	0.00151936	7.4e-12
rs10992998	9	96702632	A	G	0.879481	0.0133884	0.00230945	6.7e-09
rs7034400	9	96914608	C	G	0.92159	-0.0166955	0.00277681	1.8e-09
rs357564	9	98209594	G	A	0.661645	0.00898099	0.00157455	1.2e-08
rs4743150	9	100740124	C	T	0.780497	0.00998589	0.00179824	2.8e-08
rs2417687	9	108923457	A	G	0.522307	0.00866426	0.00149533	6.9e-09
rs10978435	9	108949159	T	C	0.683452	0.00875927	0.00160485	4.8e-08
rs7033617	9	118287508	G	A	0.716181	-0.00956689	0.00165645	7.7e-09
rs1507909	9	119187459	G	A	0.767067	0.00982833	0.00176771	2.7e-08
rs2519093	9	136141870	C	T	0.814981	0.0118201	0.00191895	7.3e-10
rs10858244	9	139082796	G	A	0.703529	-0.00911225	0.00163586	2.5e-08
rs4750169	10	12165461	G	A	0.556439	-0.00827212	0.00151047	4.3e-08
rs2772435	10	28835463	G	A	0.20089	0.010262	0.00186014	3.5e-08
rs2994658	10	31135644	G	A	0.801511	-0.0104355	0.00187118	2.4e-08
rs12264039	10	32226455	T	C	0.752568	-0.00943835	0.00172642	4.6e-08
rs77029323	10	64449879	G	T	0.595848	0.00857144	0.00153204	2.2e-08
rs10998449	10	70589478	C	T	0.593104	-0.00871734	0.00152598	1.1e-08
rs28417886	10	75446665	G	T	0.247989	0.0111731	0.00173608	1.2e-10
rs10824415	10	78174967	T	C	0.443464	0.0093872	0.00150099	4e-10
rs753270	10	80964975	T	C	0.416264	0.008305	0.0015202	4.7e-08
rs11186505	10	92982908	G	A	0.720196	-0.00923555	0.00165943	2.6e-08
rs4918429	10	94899784	C	G	0.622869	0.00879521	0.0015457	1.3e-08
rs12265242	10	98657741	C	T	0.89418	-0.0132555	0.00242588	4.6e-08
rs200223381	10	102601440	T	TTAAA	0.625203	-0.00914898	0.00162671	1.9e-08
rs3802725	10	102673063	G	T	0.570943	-0.00876698	0.00150783	6.1e-09
rs11191243	10	103993035	G	A	0.795799	-0.0105702	0.00184995	1.1e-08
rs10883922	10	105595430	C	G	0.644421	0.00982747	0.00156044	3e-10
rs72840788	10	121415685	G	A	0.78459	0.0131775	0.00182941	5.9e-13
rs4584512	10	123878786	G	C	0.283389	0.0091786	0.00166813	3.7e-08
rs76047227	10	124202296	A	C	0.90776	0.0156814	0.00258431	1.3e-09
rs3741213	11	2159248	C	A	0.577965	-0.0084968	0.00154608	3.9e-08
rs68168878	11	9079092	G	A	0.788538	-0.0103373	0.00183081	1.6e-08
rs4141920	11	30449319	G	A	0.544804	0.00824465	0.00149925	3.8e-08
rs55670730	11	43620008	A	T	0.889016	0.0135691	0.00239807	1.5e-08
rs2863159	11	45197060	G	A	0.14616	0.0120132	0.00211514	1.4e-08
rs117372259	11	46304187	A	G	0.968689	-0.0249113	0.00449288	2.9e-08
rs2071304	11	47372377	G	C	0.681532	0.00944197	0.00160859	4.4e-09
rs7115528	11	57653746	T	C	0.56555	-0.00824781	0.00151121	4.8e-08
rs7127546	11	61689731	G	A	0.624174	-0.00868948	0.00154134	1.7e-08
rs138668741	11	64998378	C	T	0.955213	-0.0211002	0.00378944	2.6e-08
rs112567853	11	65735621	A	G	0.978677	0.0337062	0.00572234	3.9e-09
rs61468422	11	66183248	G	A	0.808147	-0.0119461	0.00189938	3.2e-10
rs61734601	11	67184725	G	A	0.917077	0.0293002	0.00270447	2.4e-27
rs491347	11	68169688	G	A	0.257223	-0.0105282	0.00171259	7.9e-10
rs541601	11	126009500	T	C	0.182845	-0.0110381	0.00192654	1e-08
rs3782812	12	3339809	C	G	0.901806	-0.0163402	0.00251139	7.7e-11
rs11062590	12	3355168	C	G	0.907106	-0.0148606	0.00259349	1e-08
rs76895963	12	4384844	T	G	0.979327	-0.0509403	0.00577044	1.1e-18
rs11049353	12	28266823	A	G	0.433693	-0.00830877	0.00150523	3.4e-08
rs1438909	12	30751112	T	C	0.413909	-0.00974617	0.00151986	1.4e-10
rs2045556	12	46673433	A	G	0.321582	-0.00878	0.00160006	4.1e-08
rs11170394	12	53463972	T	C	0.91354	-0.0150364	0.0026708	1.8e-08
rs2069408	12	56364321	A	G	0.662767	0.00943757	0.00157623	2.1e-09
rs17178006	12	65718299	T	G	0.884934	0.0154821	0.00233627	3.4e-11
rs10878321	12	66119783	T	G	0.862711	-0.0126266	0.00216883	5.8e-09
rs12298541	12	66306441	A	C	0.391298	0.00986696	0.00156493	2.9e-10
rs1240293	12	70278895	T	A	0.424813	-0.00868044	0.00151713	1.1e-08
rs12810608	12	85674707	G	A	0.689301	-0.00906916	0.00164422	3.5e-08
rs11614062	12	93956672	A	T	0.803082	-0.0156438	0.00187906	8.4e-17
rs4567531	12	102399379	A	C	0.822173	-0.0112344	0.00195526	9.2e-09
rs1920562	12	114660658	T	C	0.634369	-0.00885742	0.00155465	1.2e-08
rs12810788	12	116196322	G	A	0.201806	-0.0115557	0.00189713	1.1e-09
rs139450663	12	122919912	A	AAAATAAAT	0.378571	-0.00894368	0.00154841	7.6e-09
rs193054544	13	50125997	T	C	0.983243	-0.0452543	0.0058681	1.2e-14
rs138849813	13	50478555	A	G	0.986182	0.0356002	0.00640151	2.7e-08
rs9564940	13	73615590	A	G	0.18141	-0.0105785	0.0019368	4.7e-08
rs1330063	13	91983331	T	C	0.39605	0.009626	0.00153024	3.2e-10
rs201456102	13	115060597	A	AAC	0.901695	0.0147886	0.00260722	1.4e-08
rs2766	14	24686145	C	T	0.956046	-0.0241293	0.00366335	4.5e-11
rs10143091	14	37454095	A	G	0.714417	0.00905815	0.00165585	4.5e-08
rs4901977	14	60789176	C	T	0.707119	-0.00925827	0.00165725	2.3e-08
rs12437043	14	68562792	T	C	0.819047	0.010673	0.00194348	4e-08
rs2286425	14	74815239	C	T	0.477358	0.0104685	0.00149196	2.3e-12
rs11628180	14	93068516	G	A	0.708958	-0.0103168	0.00166506	5.8e-10
rs10150807	14	93489600	T	A	0.884443	0.0147557	0.00235748	3.9e-10
rs28929474	14	94844947	C	T	0.980254	-0.0320665	0.00536978	2.3e-09
rs77235285	14	101198609	C	T	0.887419	0.0138324	0.0023794	6.1e-09
rs4337253	15	71609306	G	C	0.665269	0.00949289	0.0015824	2e-09
rs3784310	15	72103427	T	C	0.717875	-0.00912735	0.00166957	4.6e-08
rs11854314	15	74101300	C	T	0.890271	0.0134076	0.00241108	2.7e-08
rs60084071	15	74168741	G	T	0.675715	-0.00897297	0.00163239	3.9e-08
rs3809547	15	75628841	C	G	0.247277	0.00951303	0.00173376	4.1e-08
rs72736802	15	78719501	A	T	0.652445	0.00957525	0.00157877	1.3e-09
rs2890313	15	83417453	C	A	0.217012	-0.00999773	0.00181775	3.8e-08
rs2562784	15	84286492	A	G	0.788038	-0.0130362	0.00182596	9.4e-13
rs28705374	15	84558676	A	G	0.836095	-0.0178127	0.0020185	1.1e-18
rs56238630	15	89386224	T	C	0.97086	0.0282635	0.00443689	1.9e-10
rs7176647	15	99177595	C	G	0.399599	0.00935543	0.00153873	1.2e-09
rs12440706	15	100512828	A	G	0.682655	-0.00959012	0.00168345	1.2e-08
rs12901204	15	100756407	G	A	0.675244	-0.00957541	0.00159637	2e-09
rs142054940	16	1303110	T	C	0.945925	-0.0196359	0.00359666	4.8e-08
rs61390622	16	3579757	AAT	A	0.900098	0.0138835	0.00251846	3.5e-08
rs841217	16	4746392	T	C	0.457578	0.0083512	0.00150163	2.7e-08
rs7198383	16	8619750	C	T	0.3153	-0.00882196	0.00161137	4.4e-08
rs12935657	16	11219041	G	A	0.75295	-0.00969209	0.00173305	2.2e-08
rs30236	16	14398176	T	C	0.418751	-0.00884504	0.00154081	9.4e-09
rs11645367	16	30770074	C	T	0.887618	0.0143618	0.00236438	1.2e-09
rs372312836	16	69166366	G	GC	0.711219	0.00903147	0.00165584	4.9e-08
rs77503552	16	69551631	A	T	0.534968	-0.0120495	0.00151613	1.9e-15
rs11645016	16	75311828	C	T	0.358768	0.0094095	0.00157809	2.5e-09
rs6564516	16	78225364	C	A	0.309506	0.0096226	0.0016146	2.5e-09
rs1424112	16	79171956	A	G	0.858729	-0.0131645	0.00213839	7.4e-10
rs4782422	16	88754670	G	A	0.877902	0.015693	0.00232533	1.5e-11
rs59096313	17	1661829	T	C	0.654572	-0.00944384	0.00159874	3.5e-09
rs8753	17	7417640	C	T	0.978899	-0.0293922	0.00530316	3e-08
rs2013184	17	30173581	T	G	0.121375	0.0131629	0.00228782	8.7e-09
rs8069671	17	36826936	G	T	0.60985	0.00975653	0.0015284	1.7e-10
rs17683692	17	42884957	A	T	0.827777	-0.011242	0.0019787	1.3e-08
rs9894577	17	43223292	G	A	0.682649	0.00927177	0.00160612	7.8e-09
rs1230064	17	43461460	A	G	0.532688	0.00848102	0.00149334	1.4e-08
rs62071452	17	44477277	C	T	0.768567	0.0220797	0.00191676	1.1e-30
rs8065797	17	46126265	C	G	0.89216	-0.0137058	0.00241004	1.3e-08
rs17631394	17	61646000	G	A	0.736955	-0.0124354	0.00170067	2.6e-13
rs372982779	17	61816194	A	AAATAAT	0.756616	-0.0126487	0.00177	8.9e-13
rs753917	17	62673136	C	T	0.252363	0.00942862	0.001726	4.7e-08
rs12949046	17	63555147	C	G	0.438222	-0.0085686	0.0015039	1.2e-08
rs7222314	17	69104938	A	G	0.45831	0.00939186	0.00149947	3.8e-10
rs62091797	17	73470613	T	G	0.862421	-0.0126037	0.00216875	6.2e-09
rs11373776	17	79369458	A	AT	0.330578	-0.00968644	0.00159989	1.4e-09
rs151015592	17	79841732	C	CA	0.897079	0.0166975	0.00267673	4.4e-10
rs35013462	18	8787156	A	C	0.821504	0.0109218	0.00199122	4.1e-08
rs4800123	18	20010241	C	G	0.582041	-0.00868733	0.00152499	1.2e-08
rs9965550	18	22217466	T	C	0.663215	-0.00868131	0.00158281	4.1e-08
rs1786812	18	35086406	G	C	0.301806	-0.0105427	0.00164018	1.3e-10
rs977143	18	38028165	G	A	0.631912	-0.00850627	0.00154729	3.9e-08
rs549201	18	46806107	C	T	0.333239	-0.00879707	0.00158411	2.8e-08
rs9952089	18	50619266	A	G	0.365216	-0.0084883	0.0015496	4.3e-08
rs4940436	18	56644453	C	G	0.981497	0.0311154	0.00553328	1.9e-08
rs142143832	19	4047334	T	TC	0.878595	-0.0143739	0.00247516	6.4e-09
rs2602713	19	4910021	A	C	0.559741	-0.00872867	0.00151736	8.8e-09
rs11673177	19	8627490	G	A	0.766764	0.0111456	0.00180637	6.8e-10
rs1982074	19	10668673	A	G	0.81941	0.0107545	0.00194044	3e-08
rs404584	19	41091145	A	G	0.52016	-0.00885203	0.00149511	3.2e-09
rs16975663	19	42593716	A	G	0.881733	0.0129371	0.00231714	2.4e-08
rs12721051	19	45422160	C	G	0.811584	-0.0108659	0.00190872	1.2e-08
rs73057141	19	55970574	G	C	0.969816	0.0280956	0.00445179	2.8e-10
rs2149951	20	6417695	C	T	0.536554	0.00833013	0.00149853	2.7e-08
rs6140338	20	7585932	T	A	0.574076	0.00885543	0.00152799	6.8e-09
rs627691	20	10485091	T	C	0.398314	0.00833748	0.00152857	4.9e-08
rs6109858	20	13384237	C	T	0.309833	-0.00891612	0.00162049	3.8e-08
rs6047280	20	21143935	G	T	0.327689	0.00870114	0.00159134	4.6e-08
rs67028492	20	30691937	T	C	0.856643	0.0116897	0.00213488	4.4e-08
rs2065703	20	31966698	C	T	0.839933	0.0139704	0.00204352	8.1e-12
rs6087571	20	32912091	A	G	0.864354	-0.0150175	0.00221142	1.1e-11
rs1406947	20	33969530	C	T	0.381959	0.00852713	0.00153695	2.9e-08
rs3091552	20	45440006	C	G	0.264827	0.012027	0.00173337	4e-12
rs13038477	20	47432799	C	T	0.657947	-0.00952666	0.00157687	1.5e-09
rs6095726	20	48595652	A	G	0.805532	0.0104752	0.00188744	2.9e-08
rs45577732	20	61983934	C	G	0.92134	0.0154288	0.00277688	2.8e-08
rs3859579	20	62301795	A	G	0.329574	0.0094381	0.00158768	2.8e-09
rs11909473	21	16547435	A	G	0.710471	-0.00939476	0.00165355	1.3e-08
rs2236610	21	36060668	C	G	0.799891	0.0105872	0.00186862	1.5e-08
rs4819649	22	18396329	A	C	0.302733	0.00932242	0.00163276	1.1e-08
rs2283847	22	28181399	C	T	0.445933	0.0104638	0.00154124	1.1e-11
rs35755679	22	29570556	T	A	0.964386	-0.022555	0.00408351	3.3e-08
rs12537	22	30423460	C	T	0.639459	-0.00867774	0.00155468	2.4e-08
rs41311445	22	42070374	A	C	0.90395	0.0166495	0.00253593	5.2e-11
rs6611385	23	54906780	C	T	0.342445	0.00858651	0.00129983	4e-11

## Sheet: FVC (MVMR)
FVC SNPs in MVMR (after clumping)
SNP	CHR	BP	effect_allele	other_allele	EAF	BETA	SE	P_VALUE
rs262695	1	2144788	A	G	0.679542	0.0117774	0.00192554	8.5e-10
rs9442580	1	9339467	C	T	0.871631	-0.0176146	0.00263993	6.9e-11
rs3748576	1	10342629	G	A	0.393277	-0.0101572	0.00181365	1.6e-08
rs2021196	1	16905978	C	T	0.410803	0.0138587	0.00228817	1.3e-09
rs1995312	1	19820158	G	A	0.748119	-0.0113989	0.00203262	4.3e-08
rs12407439	1	22347396	A	G	0.836098	-0.0157192	0.00243535	2.1e-10
rs2473321	1	22390577	T	C	0.240903	0.0141306	0.00206057	1.7e-11
rs2744747	1	22571462	T	C	0.237109	-0.011987	0.00207683	3.6e-09
rs10917335	1	23294136	A	G	0.669551	0.0120894	0.00189103	2.4e-10
rs61775365	1	26341297	C	G	0.788074	-0.0135026	0.00216017	1.8e-10
rs12729961	1	26762049	C	T	0.789024	0.0157105	0.00216728	7.5e-14
rs12022363	1	38252609	A	G	0.739005	0.0117999	0.00201201	1.2e-08
rs4660400	1	40775106	G	A	0.845269	0.015202	0.00254234	1.9e-09
rs151022604	1	41426658	C	T	0.975586	-0.0359384	0.0061261	1.4e-09
rs201408120	1	46768864	G	C	0.978617	-0.0346141	0.00634139	3.5e-08
rs150179916	1	50831095	G	A	0.990165	-0.0547697	0.00965995	1.7e-08
rs41292521	1	51873967	G	A	0.976882	-0.0325804	0.00585795	1.8e-08
rs2474391	1	61854675	A	G	0.72997	0.0119435	0.0020012	2.2e-09
rs72641150	1	68262843	A	G	0.754253	0.0114614	0.00205858	4.4e-08
rs202097262	1	78160252	T	A	0.23595	-0.0122687	0.00213753	7.9e-09
rs11466542	1	92372768	T	C	0.68832	-0.0108887	0.00190797	1.1e-08
rs12144044	1	113248791	C	A	0.725413	-0.012891	0.00197699	1.4e-10
rs11205277	1	149892872	A	G	0.56314	-0.0102299	0.00177883	1.3e-08
rs7554367	1	150019580	G	A	0.160199	-0.0133671	0.00241512	1e-08
rs12402939	1	150615094	A	C	0.608491	-0.0138578	0.0018121	3.8e-14
rs7531602	1	151217329	G	A	0.975103	-0.0333282	0.00567042	1.5e-09
rs11264341	1	155151493	C	T	0.572097	0.0113886	0.00178085	4.1e-11
rs6686129	1	165591948	T	C	0.329315	0.010739	0.00188776	2e-08
rs17346452	1	172053287	T	C	0.717758	-0.0116777	0.00196063	9.2e-09
rs145764789	1	172280452	A	ATGTGTG	0.787861	-0.0207097	0.00216689	7.9e-21
rs2811284	1	178698336	T	G	0.318107	0.0125144	0.00189678	1e-11
rs11589041	1	180898372	C	T	0.556453	0.0107445	0.00178903	6.6e-10
rs35418511	1	183982307	G	C	0.912032	0.0192014	0.00324497	1.7e-09
rs10640159	1	204448441	C	CCTCT	0.202891	0.0123717	0.00221935	5.6e-09
rs3753592	1	218458058	T	C	0.573651	-0.0132767	0.00178299	1.6e-14
rs2798631	1	218611878	A	G	0.507279	-0.0123399	0.00177715	7.5e-12
rs17512031	1	218879235	T	C	0.824977	0.0136116	0.00233877	7.2e-09
rs11118327	1	219692313	C	T	0.658881	0.0113645	0.00187118	6.1e-10
rs9431040	1	221152299	T	C	0.280493	0.0119016	0.00197113	5.7e-10
rs61833064	1	227564847	G	A	0.829771	0.0157859	0.00235558	4.1e-11
rs3885668	2	10178479	C	T	0.436559	0.0110389	0.00178437	2.1e-10
rs6709127	2	18679689	C	A	0.806931	-0.0123498	0.00223926	4.3e-08
rs3795936	2	23879268	A	C	0.789065	0.0119828	0.00217835	1.2e-08
rs6715626	2	23891551	G	A	0.152639	-0.0154857	0.00246279	8.2e-10
rs11895626	2	24892032	T	C	0.795267	-0.0138482	0.0021924	1.7e-10
rs34231276	2	25921237	A	C	0.949717	0.0220774	0.00404308	5.6e-08
rs71409605	2	33469927	T	TTATC	0.513005	-0.0101363	0.00178767	1.3e-08
rs4670549	2	36614154	C	T	0.597027	0.0108797	0.00180344	6.4e-09
rs12620308	2	36769028	G	A	0.665129	-0.0141785	0.00187025	6.8e-14
rs6544497	2	42236063	A	G	0.671809	-0.0103415	0.00188283	2.2e-08
rs55864937	2	46886510	T	G	0.786328	-0.0123902	0.00216262	1.9e-08
rs75439527	2	48388666	G	A	0.879032	0.0153673	0.0027172	1.2e-08
rs139591697	2	55839855	C	T	0.954896	0.0239886	0.00426472	1e-08
rs192572855	2	55869517	G	A	0.987865	0.0475708	0.00821754	6.9e-09
rs1986260	2	55937866	A	G	0.944189	-0.0245955	0.00389919	7.1e-10
rs7570007	2	70198870	A	C	0.49861	0.0103669	0.00178958	6.6e-09
rs7590738	2	71525698	G	A	0.426728	0.0119573	0.00178709	3.2e-11
rs183743021	2	97283676	T	C	0.97626	0.0334616	0.00593	8.7e-08
rs10171677	2	135446390	A	G	0.463412	0.00977767	0.00177095	1.4e-08
rs72970243	2	136484232	G	A	0.880521	-0.0154927	0.00270309	2.5e-09
rs76844415	2	156991269	C	G	0.861459	0.0152114	0.00257265	2.8e-09
rs111231217	2	161771136	G	T	0.880834	0.0152417	0.00274628	3.2e-08
rs12621769	2	171764397	T	C	0.348766	-0.0109358	0.0018577	1.1e-08
rs7573334	2	178151165	T	C	0.793087	0.0130539	0.00218079	2.4e-09
rs76338508	2	178741459	C	T	0.971435	-0.0323755	0.00539718	2.8e-09
rs9333289	2	187498107	T	C	0.720365	-0.0111959	0.00197203	1.1e-08
rs13408846	2	199684488	T	C	0.539166	0.0168699	0.00185935	3.9e-20
rs2882486	2	202964380	G	A	0.455196	0.0102963	0.00178417	9.7e-09
rs12994746	2	218395037	A	G	0.826798	0.0134135	0.00243929	5.3e-08
rs10168611	2	218695846	G	A	0.604131	0.0115096	0.00181856	1.5e-10
rs4791	2	219138940	C	T	0.438591	-0.010625	0.00178148	7.5e-09
rs34439826	2	225028788	C	A	0.872102	0.0159828	0.00265676	3.5e-09
rs143599044	2	226907069	T	A	0.990036	0.0552216	0.00938643	2.3e-09
rs6437017	2	232327584	C	A	0.554991	0.0118032	0.00177844	3.4e-11
rs16828538	2	232812717	G	A	0.834233	0.0131122	0.00238307	6.5e-08
rs71049517	2	241674803	A	ACCAGCTGGAGGACCAGCGGGAGG	0.771234	-0.012825	0.0021805	7.5e-10
rs10207380	2	241860911	A	G	0.330095	-0.0112894	0.0018909	2.9e-09
rs6437235	2	242022530	G	C	0.908826	-0.0176625	0.00306469	2e-08
rs9818708	3	161024	T	C	0.804014	-0.0122369	0.00224167	7.5e-08
rs3804992	3	4750489	A	G	0.432656	-0.00997158	0.00178985	3.4e-08
rs1562688	3	8500321	G	T	0.433983	-0.0103632	0.00179186	9.8e-09
rs2974386	3	13695304	C	T	0.490877	0.0114071	0.00177465	4.2e-10
rs4274781	3	32920602	G	C	0.470191	0.010223	0.00178899	1.9e-09
rs1127898	3	33186356	T	C	0.77204	0.0127174	0.00212072	2.9e-09
rs6764459	3	33260422	C	T	0.911415	-0.0188626	0.00310843	4.7e-10
rs1722845	3	41242367	C	T	0.512252	0.00973251	0.00176879	4.4e-08
rs62261465	3	48551897	G	A	0.941489	0.0232709	0.00385142	4.6e-09
rs7633271	3	49555963	T	C	0.695072	-0.0107064	0.00191921	2.8e-08
rs6762851	3	56686329	T	C	0.642991	0.0102132	0.00184806	2.7e-08
rs202094027	3	67446212	T	A	0.290633	-0.011434	0.00195307	1.6e-09
rs139681534	3	71462266	A	AAC	0.462305	-0.00981199	0.00178934	6.7e-08
rs11716378	3	72387971	A	T	0.754562	0.0124487	0.00207035	3.8e-09
rs13082809	3	98791847	C	T	0.634292	-0.0109193	0.00189697	1.1e-08
rs329923	3	107386894	G	A	0.616501	-0.0101952	0.00182931	1.1e-08
rs11708067	3	123065778	A	G	0.757264	0.0114027	0.00206018	5.1e-08
rs7428883	3	128983853	A	G	0.218913	-0.0181253	0.00215838	2.7e-17
rs1868164	3	134369420	G	A	0.370063	0.0103762	0.00183487	2.7e-08
rs1679178	3	138156276	C	T	0.153803	-0.0142314	0.00247273	1.5e-08
rs9871963	3	141033481	A	G	0.632416	-0.0155798	0.00185506	9.5e-17
rs62275574	3	156338528	C	A	0.959766	0.0317841	0.00459617	5.8e-12
rs9759167	3	157603008	C	G	0.852222	-0.0149983	0.00250134	1.5e-09
rs369358259	3	157837621	C	CTT	0.503496	-0.0110714	0.00181632	3.1e-10
rs879394	3	168709843	G	T	0.765831	0.0125163	0.00209659	3.3e-10
rs79708484	3	169256035	C	T	0.842884	0.0194451	0.00243376	3e-15
rs582780	3	172121443	A	G	0.576891	-0.0121256	0.00180626	4.5e-11
rs147676117	3	185259829	G	A	0.892519	-0.0219894	0.00292472	2.5e-14
rs61732778	3	187443314	G	A	0.928915	-0.0199623	0.0034378	1.5e-08
rs12631126	3	196788438	G	A	0.722516	-0.0134022	0.00197934	4e-12
rs112069922	4	1034997	C	T	0.951646	0.0235307	0.00416806	2.1e-08
rs2032463	4	2941988	T	C	0.586403	-0.0104159	0.00180109	6.6e-09
rs1203106	4	3461071	T	C	0.890703	0.016561	0.00286118	6e-09
rs1566834	4	13173258	T	C	0.658735	-0.0135678	0.00186844	2.5e-12
rs112992178	4	17622910	C	T	0.944431	0.0277634	0.00395495	3e-12
rs112374782	4	17783592	G	A	0.984979	0.0450104	0.00740266	1.3e-09
rs56203712	4	25342606	A	G	0.765288	-0.0155794	0.00213455	6.3e-13
rs1380057	4	55989675	T	A	0.503848	-0.0102746	0.00179916	3.5e-08
rs13112571	4	57724681	G	A	0.749219	0.0115871	0.00207738	3.7e-08
rs237251	4	77645591	T	C	0.3822	-0.0109235	0.0018223	3.4e-09
rs1662835	4	82172449	T	C	0.694681	-0.0105639	0.00192289	6.5e-08
rs11737515	4	89777379	C	G	0.865368	-0.0147468	0.00259111	1.2e-08
rs7436128	4	100447615	G	A	0.745346	-0.0112086	0.00202998	4.8e-08
rs6835942	4	106030934	A	G	0.0916166	-0.0195302	0.00309411	3e-10
rs72669961	4	106513974	A	G	0.933628	-0.0272575	0.00356334	4.8e-15
rs6819474	4	124857034	T	A	0.173543	-0.0128643	0.00233871	6.8e-08
rs28925904	4	144359490	C	T	0.975009	0.0362522	0.00566878	4e-10
rs28429458	4	144417447	G	A	0.797826	-0.013478	0.00221919	2.2e-09
rs114299372	4	145342355	C	T	0.957761	-0.0277469	0.00443232	2.3e-10
rs1844428	4	145574196	A	G	0.868036	0.0275423	0.00261472	6.8e-26
rs55649972	4	145676901	C	T	0.975338	-0.0322886	0.00580062	2.9e-08
rs1567224	4	146840077	C	T	0.596503	-0.00986785	0.00179971	6.1e-08
rs9997245	4	166309213	T	C	0.716414	-0.0127795	0.00196543	3.1e-10
rs6858486	4	184190535	G	A	0.263587	-0.0113214	0.00201717	2.4e-08
rs516451	5	32851259	C	T	0.618767	-0.0109125	0.00183203	8.1e-09
rs5867460	5	39365347	A	AT	0.588773	-0.00987985	0.0018014	1.4e-08
rs6451628	5	42634714	A	C	0.907636	-0.0167739	0.00305704	2.1e-08
rs6892212	5	44382842	C	A	0.222525	0.0127246	0.00212601	2.2e-09
rs278064	5	53458923	T	C	0.623378	0.0112561	0.0018281	2.4e-10
rs1833797	5	61400197	C	T	0.632859	-0.0103565	0.00184255	1.9e-08
rs80328389	5	63927092	C	A	0.76259	0.0114996	0.00209468	1.9e-08
rs2361311	5	77135904	T	A	0.506681	-0.0105956	0.00180322	6.4e-09
rs4703747	5	77304962	C	G	0.783877	0.0128009	0.00214606	3.1e-09
rs67057219	5	88055490	T	TAGTC	0.413433	-0.00985642	0.00179739	2.5e-08
rs10076022	5	107578213	G	C	0.654448	-0.0109238	0.00186124	6.2e-09
rs6594336	5	108073085	T	C	0.443127	-0.0100251	0.00178235	9.8e-09
rs17475053	5	114995827	C	G	0.729238	-0.0114572	0.00199382	3.7e-09
rs7709626	5	122030711	G	A	0.643062	0.0103634	0.00185022	1e-08
rs13156484	5	122653399	G	A	0.528191	0.0150158	0.00178991	9.2e-17
rs35897671	5	127349745	C	T	0.654811	-0.010514	0.00186195	1.5e-08
rs1363146	5	128880420	A	C	0.912745	-0.0177923	0.00314625	2.6e-08
rs10428576	5	129204669	G	A	0.377951	-0.0107942	0.00186404	9.8e-09
rs6873536	5	133934227	T	C	0.883464	0.0153157	0.0027614	2.4e-08
rs2563285	5	140126137	T	C	0.540394	0.00975922	0.00178896	1.4e-07
rs74590973	5	158253234	G	A	0.919547	0.0201569	0.00327655	2.9e-10
rs2974438	5	168250903	G	A	0.788981	0.0119833	0.00217389	1.8e-08
rs113519421	5	170775458	G	A	0.804897	0.0137873	0.00225339	7.5e-10
rs151182734	5	170884740	ACATTCATT	A	0.824186	0.0146572	0.00237431	1.3e-09
rs11463901	5	171180432	C	CA	0.701123	-0.014129	0.00196279	3.9e-13
rs11747434	5	172779211	T	C	0.722141	-0.0117756	0.00198891	3.5e-09
rs244711	5	176509193	C	T	0.314056	-0.0153497	0.00204517	5.6e-14
rs11739624	5	179727290	T	C	0.391368	-0.0100129	0.00181437	4e-08
rs3966800	6	2493113	A	T	0.510456	0.0101199	0.00177114	1.7e-08
rs76623841	6	7107404	C	G	0.920339	0.0215245	0.00328576	2.4e-11
rs147448400	6	19838447	C	A	0.937998	-0.022602	0.0037107	8.8e-10
rs6932932	6	22054517	C	T	0.583625	0.0108084	0.00197137	2.5e-08
rs201025366	6	22138153	GA	G	0.599174	-0.0112181	0.00182113	1.4e-09
rs2328887	6	25430149	T	C	0.101147	-0.016599	0.00293071	1.2e-08
rs2235251	6	26431982	C	T	0.868452	0.0168655	0.00260983	8e-11
rs34613987	6	27433029	C	T	0.875676	0.0185477	0.00267407	3.5e-12
rs55690788	6	28436145	T	C	0.885715	0.015754	0.00278018	1e-08
rs362538	6	29510630	G	C	0.903066	-0.0163345	0.00298341	1.9e-08
rs3130040	6	30528654	T	A	0.0912214	0.0179246	0.00307694	2.3e-09
rs17189819	6	30940125	C	T	0.909299	0.016798	0.00307578	2.2e-07
rs1048709	6	31914935	A	G	0.196108	0.0202994	0.00222214	2.4e-20
rs9267951	6	32212655	C	T	0.730394	0.0114411	0.00199107	6.4e-09
rs112923147	6	32461871	A	G	0.780661	0.0149736	0.00274158	3e-08
rs370927791	6	33621055	CT	C	0.496665	-0.0130115	0.00188768	5.5e-12
rs148889882	6	34141700	C	A	0.961034	-0.0398909	0.00457345	2.4e-18
rs141604279	6	34153882	G	A	0.974579	-0.0316698	0.00568335	1.6e-08
rs147494818	6	34161343	G	C	0.976579	-0.0328545	0.00590082	4.7e-08
rs79872775	6	34791333	T	C	0.972545	0.0331266	0.00569471	8.9e-09
rs78030332	6	34958049	T	C	0.979539	0.0368882	0.00623669	3.9e-09
rs71540126	6	35823766	A	AGTTGGTAT	0.737802	0.0110304	0.00201621	2.3e-08
rs1319012	6	41852616	T	A	0.0739657	0.0212148	0.00345926	1.4e-09
rs117543859	6	80561019	C	A	0.968693	-0.0322652	0.00528383	1.3e-09
rs58387022	6	81031973	G	T	0.159929	0.0142842	0.00257631	6.1e-08
rs116977982	6	81831801	G	A	0.981695	-0.039329	0.00696359	1.2e-08
rs6902789	6	105358192	G	A	0.632506	-0.0106179	0.00183927	1e-08
rs13220304	6	109652236	G	A	0.704161	0.0114105	0.00193617	3.3e-09
rs514533	6	116712203	C	G	0.259848	-0.0118017	0.00202157	7.7e-09
rs783375	6	117440991	C	A	0.276283	-0.0112878	0.00197892	1.4e-08
rs147127316	6	126484813	G	T	0.923893	-0.0186569	0.00338912	3e-08
rs11759026	6	126792095	A	G	0.772313	-0.0198746	0.00211523	2.2e-20
rs9483031	6	129799133	C	A	0.281537	-0.0142622	0.00196692	1.2e-13
rs945890	6	130321899	A	T	0.285216	0.0145918	0.00196456	6.7e-14
rs12527906	6	131112116	A	C	0.592459	0.0114198	0.00179642	4.1e-10
rs6931735	6	135624811	G	A	0.445369	-0.0106093	0.00179455	1.1e-08
rs6904492	6	140202223	T	C	0.718644	0.0109447	0.00196845	6.4e-08
rs12216113	6	142301831	A	G	0.646745	0.0110398	0.00184788	3.6e-09
rs74300198	6	142639613	G	A	0.918104	0.0242258	0.00323272	3.9e-14
rs34810766	6	144937315	C	T	0.811332	-0.0126716	0.00226513	1.6e-08
rs1285055	6	152099699	C	T	0.625007	0.0105355	0.00183539	9.7e-09
rs633891	6	152592751	C	T	0.562786	-0.00993459	0.0017978	4.7e-08
rs9371861	6	155435105	A	C	0.760936	0.0121725	0.00207606	3.7e-09
rs11752921	6	158649121	C	T	0.78747	-0.014871	0.00217036	9.4e-12
rs1123753	6	169560839	A	C	0.426823	0.0111607	0.00180414	3.3e-10
rs113640408	6	169644408	A	AACAC	0.393847	-0.0109103	0.00190535	4.5e-09
rs12669325	7	889358	T	C	0.872736	-0.0146474	0.0026522	7e-08
rs7795126	7	2076626	G	A	0.405253	-0.0100317	0.00180706	5.1e-08
rs798565	7	2752152	G	A	0.702183	0.015573	0.00194596	2.8e-15
rs763783	7	17025992	C	A	0.953582	0.0253226	0.00422615	7.2e-10
rs7806296	7	18344095	G	A	0.638313	0.0101941	0.00184532	3.5e-08
rs3852256	7	18866844	A	G	0.662802	0.0110723	0.00187833	1.7e-09
rs62448131	7	19041194	G	A	0.746461	-0.0163503	0.00205213	1.4e-15
rs112330055	7	23109316	G	A	0.936924	-0.0223386	0.00379288	2.1e-09
rs1076410	7	23658159	T	G	0.745155	0.014074	0.00204632	5.2e-12
rs62454414	7	27182329	T	G	0.870443	0.0147545	0.00263003	1.8e-08
rs4549685	7	39326478	C	T	0.669617	-0.0105339	0.00188271	1.7e-08
rs3757840	7	44231216	T	G	0.505411	-0.00978901	0.00177057	4.1e-08
rs13241787	7	46323827	T	C	0.921627	0.0184652	0.00333043	2.5e-08
rs12154498	7	92223518	A	C	0.144665	0.0158161	0.00252421	1.6e-10
rs35926075	7	92367869	C	T	0.83377	0.0149745	0.00241471	1.2e-09
rs10239195	7	98784835	G	C	0.713176	0.0114262	0.00195942	8.5e-09
rs13244560	7	100803267	G	A	0.244751	-0.0114861	0.00210063	3e-08
rs8180817	7	114047542	G	C	0.568809	-0.00983665	0.00179832	6.2e-08
rs6464825	7	140222303	G	T	0.789452	-0.0129374	0.00218097	4.7e-09
rs1267641	7	140480063	A	T	0.872192	-0.0146492	0.00266596	4.6e-08
rs73163600	7	150504090	G	C	0.925768	-0.0185445	0.00338025	1.1e-08
rs137901132	8	13326350	A	T	0.906616	0.0178449	0.00312118	4.6e-08
rs4379446	8	21777595	C	G	0.442777	0.0100639	0.00178541	1.1e-08
rs62515386	8	56858274	C	A	0.860724	-0.0155041	0.00262478	7.9e-09
rs7833135	8	57187525	C	T	0.820513	0.0196231	0.00231944	1.2e-17
rs34452910	8	64779862	T	TA	0.646809	-0.0105985	0.00185195	2.7e-08
rs17386888	8	69558467	C	T	0.811373	0.0130562	0.0022748	5.8e-09
rs7821178	8	78093837	C	A	0.663408	-0.0129378	0.00187275	9e-12
rs372405573	8	119044360	T	G	0.56042	0.0098518	0.00180657	1.6e-08
rs2447175	8	120357114	A	G	0.193649	-0.0124376	0.00224051	8.9e-09
rs10283100	8	120596023	A	G	0.0555774	-0.0337315	0.0038662	8.5e-18
rs7002339	8	123969205	A	C	0.379508	-0.0111178	0.00186176	6.9e-09
rs4452769	8	130708333	C	G	0.440715	0.01082	0.00179393	6.1e-09
rs147741668	8	135425352	T	TTC	0.743989	-0.012622	0.00211693	5.1e-09
rs12541381	8	135649848	G	A	0.742524	0.0149301	0.00202315	1.2e-13
rs34074875	8	135652571	G	A	0.843552	-0.0145038	0.00244317	4.1e-09
rs4074678	8	145501485	A	C	0.379969	-0.0105951	0.00188532	5.1e-09
rs1983753	9	4160364	G	A	0.148655	-0.0141246	0.00250081	2.3e-08
rs13294831	9	8095329	G	C	0.835018	0.0132574	0.00239533	3e-08
rs2039980	9	15537508	C	G	0.562999	-0.0109499	0.00179023	1e-09
rs2056684	9	16978916	A	G	0.256252	0.0116901	0.00204949	2.5e-08
rs7846759	9	33662083	G	T	0.94758	-0.022392	0.00397046	2.9e-08
rs12348523	9	34711635	G	A	0.844273	-0.0140447	0.00244761	1.1e-08
rs76937529	9	78505692	C	T	0.878225	0.0177413	0.00276189	8.4e-11
rs4590515	9	83714360	C	T	0.745609	-0.0119571	0.00205235	7.5e-09
rs75352790	9	89595177	G	A	0.946262	0.0223427	0.00392677	2.5e-08
rs7036107	9	92177897	A	G	0.488727	0.0123487	0.00180327	4.9e-12
rs10992367	9	95323135	C	T	0.836565	0.0130714	0.00239253	7.5e-08
rs10992984	9	96685120	A	G	0.872787	0.0151859	0.00266431	2.6e-08
rs7034400	9	96914608	C	G	0.92159	-0.0202982	0.00329569	9.1e-10
rs200292470	9	98137552	C	CA	0.905773	-0.0226792	0.00307083	2.9e-13
rs473902	9	98256235	T	G	0.911692	0.026007	0.00311671	2e-16
rs16910750	9	99084471	G	C	0.84053	-0.0174371	0.00243494	2.5e-13
rs1516883	9	108907267	G	A	0.683506	0.0110252	0.00190946	1.3e-08
rs10978435	9	108949159	T	C	0.683452	0.0111607	0.00190473	8.7e-09
rs3001115	9	113403846	T	C	0.208992	-0.0125904	0.00219033	5.1e-09
rs7033617	9	118287508	G	A	0.716181	-0.011618	0.00196598	2.7e-09
rs34499708	9	119241165	G	A	0.76903	-0.0122079	0.00210106	2.3e-09
rs72755139	9	126119253	A	G	0.516328	-0.00993063	0.00177967	1.1e-08
rs2519093	9	136141870	C	T	0.814981	0.0133129	0.00227752	1.3e-08
rs10858244	9	139082796	G	A	0.703529	-0.0136571	0.00194154	1.3e-12
rs11257593	10	12241815	A	G	0.465452	-0.0103066	0.00179135	4.2e-09
rs946711	10	21806832	A	C	0.671036	0.0106162	0.00189482	1.2e-08
rs2772435	10	28835463	G	A	0.20089	0.0123379	0.00220835	3.2e-08
rs7908877	10	29563284	T	C	0.887406	-0.0162141	0.0028679	1.8e-08
rs2642194	10	31290613	T	A	0.43603	-0.0100984	0.00178724	2.8e-08
rs10740020	10	62052544	C	G	0.387941	-0.0100233	0.00182461	8e-08
rs201812121	10	64465575	C	T	0.595347	0.0107107	0.001844	4.6e-09
rs12357585	10	70446914	C	G	0.595107	-0.0103589	0.00183322	9.7e-09
rs11000744	10	75449059	C	G	0.251105	0.0116545	0.00206436	2.7e-08
rs9919400	10	78214099	G	A	0.564121	0.0100317	0.00178517	3.6e-08
rs2165046	10	79552092	C	T	0.63358	0.0102387	0.00184097	1.2e-08
rs753270	10	80964975	T	C	0.416264	0.0102779	0.00180478	1.6e-08
rs6480931	10	81108482	T	C	0.50013	0.00991998	0.00177023	3.6e-08
rs11186505	10	92982908	G	A	0.720196	-0.0135015	0.00197006	1.4e-11
rs11274403	10	94883470	A	AGTCCCAGCTACTCAGGAGGCTAAG	0.66387	0.0102704	0.00187707	3.7e-08
rs12217775	10	102646010	A	G	0.565118	-0.0110147	0.00178579	2.3e-10
rs75630054	10	104430386	A	C	0.930645	-0.0190365	0.00348992	1.3e-08
rs10883922	10	105595430	C	G	0.644421	0.0105427	0.00185255	9.5e-09
rs72840788	10	121415685	G	A	0.78459	0.0129574	0.00217187	3.1e-09
rs7097124	10	124034779	G	A	0.933301	0.0194543	0.00354724	3.4e-08
rs3213216	11	2158179	T	C	0.371753	0.0106066	0.00185786	6.5e-09
rs11603589	11	14217874	G	A	0.920561	-0.0180053	0.00329571	4.6e-08
rs12273776	11	18396318	C	T	0.895382	0.0170208	0.00291995	7.8e-09
rs11031002	11	30215261	T	A	0.867071	-0.015815	0.00262079	1.1e-09
rs2679059	11	43599791	A	T	0.403773	-0.0103588	0.00181124	9.1e-09
rs112466380	11	45209350	CGTGT	C	0.302119	0.011032	0.00196028	1.7e-08
rs79728014	11	46062245	A	G	0.850417	-0.0145504	0.00248856	2.2e-09
rs4576779	11	47121547	C	G	0.855611	-0.0140954	0.00251955	4e-08
rs201579482	11	47708693	AT	A	0.559844	-0.00984779	0.00179852	4.3e-08
rs2509961	11	62310909	T	C	0.61626	-0.0107847	0.00182843	1.1e-09
rs566908	11	64837370	C	T	0.532258	-0.00992114	0.00177671	8.1e-08
rs12416952	11	65785476	T	C	0.755528	0.0134561	0.00208333	1.8e-10
rs117777720	11	66196384	C	T	0.762883	-0.0127558	0.00208196	6.6e-10
rs149455081	11	67226065	C	T	0.97309	0.0394525	0.00552105	2.6e-13
rs35156880	11	67382429	C	T	0.949492	0.0388834	0.00414975	8.3e-21
rs4988321	11	68174189	G	A	0.948604	0.0286241	0.00400831	1.4e-12
rs668347	11	75275479	T	G	0.139955	0.0139214	0.00255178	9.9e-08
rs11018639	11	89249939	G	T	0.648261	0.0107214	0.00186919	6.9e-09
rs1293672	11	125461034	A	G	0.118221	0.0150953	0.00274057	4.9e-08
rs67232546	11	128398938	C	T	0.787596	0.0135434	0.00218063	1.1e-09
rs10773924	12	1207223	C	T	0.340141	-0.01026	0.0018734	1.1e-07
rs12306442	12	1493168	G	A	0.916143	0.0177377	0.00319331	2.3e-08
rs11062561	12	3305091	C	A	0.736128	0.0116108	0.00202527	2.3e-08
rs3782812	12	3339809	C	G	0.901806	-0.0234341	0.00297952	3.6e-15
rs75616205	12	4316171	A	G	0.97414	-0.0318452	0.0057818	1.8e-08
rs7969505	12	12827900	G	C	0.886402	0.0154626	0.00280641	3.2e-08
rs2066827	12	12871099	T	G	0.767577	0.011695	0.00208951	3.4e-08
rs7133921	12	20540700	G	T	0.222476	-0.0116288	0.00212608	7.2e-08
rs7969959	12	20665357	G	A	0.364043	0.0100522	0.00184185	4.5e-08
rs11049211	12	28041612	G	A	0.967616	-0.0282825	0.00504554	1.4e-08
rs2054474	12	28254212	T	G	0.76867	-0.0115063	0.00209972	5.3e-08
rs1438909	12	30751112	T	C	0.413909	-0.0117342	0.00180317	8.4e-11
rs2045556	12	46673433	A	G	0.321582	-0.0117899	0.00189832	1.1e-09
rs2278070	12	49943840	C	T	0.912096	-0.0170216	0.00312061	5.1e-08
rs11170394	12	53463972	T	C	0.91354	-0.0175459	0.00316865	2.6e-08
rs1109391	12	54387377	G	T	0.428658	-0.00998827	0.00178634	1.4e-08
rs57343616	12	56623347	C	T	0.937026	-0.0223251	0.00365504	8.9e-10
rs4319546	12	57346828	C	T	0.748611	0.0111393	0.00203313	5.6e-08
rs74968967	12	58358816	A	C	0.956833	-0.0249933	0.00436802	6.8e-09
rs11175709	12	65665574	G	A	0.685416	0.0113245	0.00191313	8.4e-09
rs61921604	12	66317537	C	A	0.904143	0.0170807	0.00302631	1.9e-08
rs12320670	12	85611010	A	G	0.65817	-0.0105099	0.00186471	6.7e-09
rs56672949	12	93948862	T	TG	0.68311	-0.0108912	0.00191015	7.7e-09
rs11107138	12	94023703	A	C	0.78688	-0.016236	0.00226568	4.2e-13
rs4761530	12	94207294	A	G	0.496696	0.0122352	0.00176647	3e-12
rs11110969	12	102096702	C	A	0.874407	0.0148445	0.00266529	2.6e-08
rs2373564	12	102394872	A	T	0.796722	-0.013697	0.00221064	2.5e-10
rs28439656	12	102981586	T	A	0.260262	-0.0121983	0.00202346	9.5e-10
rs10861684	12	107382029	A	T	0.397167	0.0101267	0.00181266	2.5e-08
rs12313729	12	108405633	A	T	0.77298	-0.0115196	0.00211213	2.2e-07
rs7965766	12	115200670	T	G	0.908439	0.0169922	0.00307805	7e-08
rs10850433	12	115495229	C	G	0.76892	0.0116707	0.0020981	1.9e-08
rs674240	12	121048935	G	A	0.59866	0.0101424	0.00180258	6.8e-09
rs2062488	12	122804256	T	C	0.255174	-0.0118202	0.00204609	3.6e-09
rs11061056	12	123450867	G	A	0.968079	0.0287617	0.00504873	3.2e-09
rs558107	13	30172458	A	G	0.412434	0.0100407	0.0018027	8.4e-09
rs193054544	13	50125997	T	C	0.983243	-0.0629704	0.00696685	9.2e-20
rs71190365	13	50764607	C	CTT	0.66373	-0.0122967	0.00191709	5.4e-11
rs1149823	13	51131351	C	T	0.825664	-0.0138425	0.0023507	4.4e-09
rs7324022	13	71609003	G	A	0.682489	0.0112604	0.00190828	2.2e-09
rs11841917	13	73609645	C	T	0.818477	0.0125793	0.00229926	1.3e-07
rs1330063	13	91983331	T	C	0.39605	0.0123576	0.00181676	8.3e-12
rs61969406	13	99116628	G	C	0.771247	-0.0118336	0.00212312	1.6e-08
rs7994556	13	114998076	C	T	0.765834	0.0121081	0.00209265	7.3e-09
rs66995536	14	21564859	G	A	0.827491	0.0130672	0.00234421	1.8e-08
rs2766	14	24686145	C	T	0.956046	-0.0314602	0.00434952	9.2e-13
rs10129948	14	37448052	T	C	0.797176	0.0124629	0.00220131	3.7e-08
rs4901977	14	60789176	C	T	0.707119	-0.0147858	0.00196767	2.3e-14
rs12880103	14	73729784	G	C	0.813807	0.0124903	0.00228912	5.3e-08
rs13379076	14	74810747	T	C	0.238901	0.0113709	0.00208231	8.5e-08
rs11628180	14	93068516	G	A	0.708958	-0.012925	0.00197694	2.7e-11
rs112635299	14	94838142	G	T	0.9795	-0.0468092	0.00626004	2.9e-13
rs77235285	14	101198609	C	T	0.887419	0.0190999	0.00282508	1.4e-11
rs75300978	15	38541885	T	A	0.934541	0.0218981	0.00363237	7e-09
rs11637595	15	40387728	C	T	0.724219	0.0136787	0.00200178	3.5e-11
rs8030680	15	51095313	C	G	0.406226	-0.011244	0.00180326	6.7e-11
rs35874463	15	67457698	A	G	0.942244	-0.0251646	0.00378949	8e-11
rs201688396	15	72088081	T	C	0.358384	0.0106719	0.00188473	1.3e-08
rs8027181	15	73088869	A	T	0.332243	0.0107857	0.0018862	6.6e-09
rs7166220	15	74094248	G	T	0.781408	-0.0123549	0.00215747	7.4e-09
rs72745367	15	74232066	A	G	0.699548	-0.0172562	0.00193069	5.7e-19
rs4886680	15	75594562	A	G	0.257252	0.0123686	0.00206859	2.4e-09
rs57311619	15	76640009	C	T	0.931419	-0.0209596	0.00351307	3.8e-09
rs1191196	15	77646504	C	T	0.759876	-0.0117742	0.00207076	4.4e-09
rs11856878	15	83463093	A	G	0.673179	-0.0107936	0.00188419	4.7e-09
rs12905964	15	84179115	C	T	0.590581	-0.0106523	0.00180943	3.7e-09
rs7166410	15	84382798	C	G	0.781705	-0.0148007	0.00214607	4e-12
rs4932426	15	89349539	G	A	0.519439	-0.0103015	0.00177777	3.4e-09
rs11855963	15	89382534	G	A	0.681457	0.0116644	0.00191103	1.3e-09
rs8039139	15	99139189	G	A	0.542228	0.0100978	0.00178818	2.7e-08
rs28456063	15	99181222	C	T	0.96402	0.0264241	0.00479995	2.7e-08
rs12719732	15	100508847	C	G	0.479823	-0.00980435	0.00178077	6e-08
rs5026356	15	100749310	C	G	0.634894	-0.0103847	0.00184868	4.7e-09
rs3848364	16	372635	T	G	0.733891	0.0110316	0.00201115	4.1e-08
rs1406815	16	778158	C	G	0.790293	-0.012045	0.00217809	1.8e-08
rs11077346	16	3550147	C	A	0.709302	0.0113398	0.00196491	3.8e-09
rs841217	16	4746392	T	C	0.457578	0.0115136	0.0017826	5.2e-11
rs79782498	16	8610997	C	G	0.891766	0.0175477	0.00294495	1.9e-09
rs30152	16	14382647	G	T	0.686998	-0.0110737	0.00191907	6.5e-09
rs62057680	16	29986627	T	C	0.919409	0.0192731	0.00330101	9.4e-09
rs12931046	16	30987144	G	A	0.372331	-0.0110725	0.00183335	1.3e-09
rs9745989	16	49888931	T	C	0.37199	-0.0114041	0.00187723	1.3e-09
rs372312836	16	69166366	G	GC	0.711219	0.0110406	0.00196566	6.9e-08
rs77503552	16	69551631	A	T	0.534968	-0.0166483	0.0017998	3.4e-20
rs11861563	16	75209790	G	A	0.409469	-0.0104716	0.00182552	1.3e-08
rs72797414	16	79170967	G	A	0.857969	-0.0144392	0.00254809	1.3e-08
rs11639612	16	81708442	C	T	0.760804	0.0118039	0.00209596	1.2e-08
rs67612167	16	82199598	A	G	0.26353	0.0110764	0.00201313	5.2e-08
rs11863071	16	86984273	T	C	0.829107	-0.0130749	0.00235476	4.4e-08
rs4782422	16	88754670	G	A	0.877902	0.0164913	0.00276041	1e-09
rs187720	16	89680337	G	C	0.47204	0.0101323	0.00182822	2.5e-08
rs59096313	17	1661829	T	C	0.654572	-0.0112943	0.00189755	1.2e-08
rs141291482	17	4765760	G	A	0.975674	0.0319781	0.00579581	3.8e-08
rs8753	17	7417640	C	T	0.978899	-0.0389142	0.00629434	1.3e-09
rs55644350	17	27913368	C	T	0.594738	-0.0101134	0.0018116	5.2e-08
rs571799	17	30292174	A	T	0.813153	-0.0130555	0.00231926	8.6e-08
rs12951408	17	36913807	T	C	0.440569	-0.0113061	0.00179042	3.1e-10
rs75097049	17	37388567	C	T	0.938638	-0.0204739	0.00367982	2.5e-08
rs62065255	17	38409081	T	C	0.749054	-0.0127283	0.00204682	5.1e-10
rs76130710	17	42714284	A	G	0.919234	-0.0180082	0.00326815	3.7e-08
rs149455674	17	43149772	C	T	0.944956	0.0218405	0.00398473	2.7e-08
rs145729014	17	43269242	T	C	0.822276	-0.0129621	0.00234314	2.7e-08
rs55938136	17	43798360	A	G	0.77588	0.0290272	0.00212122	2e-43
rs2732630	17	44289150	A	C	0.775058	0.0289076	0.00212205	5.2e-43
rs78317601	17	45986496	A	G	0.924833	-0.018967	0.00337615	2e-08
rs919109	17	46675977	G	C	0.861265	-0.0141381	0.00256967	3.7e-08
rs11657101	17	60636826	G	A	0.638664	-0.0114068	0.00185342	1.7e-10
rs28571160	17	61638723	G	T	0.74765	-0.0137258	0.00204419	3.2e-11
rs372982779	17	61816194	A	AAATAAT	0.756616	-0.0207716	0.00210082	1.3e-23
rs199789579	17	62667105	G	GCTCT	0.284791	0.0162728	0.00208636	4.7e-15
rs11869530	17	63549979	G	A	0.363606	-0.0107286	0.00184133	3.2e-09
rs17177255	17	68972281	C	T	0.786656	0.0123365	0.00216533	9.4e-09
rs11654749	17	69125606	G	T	0.587233	0.0111224	0.00179763	1.1e-09
rs2529381	17	69807526	G	C	0.214069	0.012546	0.00216499	1.5e-08
rs138162499	17	79048067	A	AGTGCCTGT	0.649246	0.0103624	0.00189429	4.9e-08
rs61745998	17	79354342	T	C	0.629567	-0.0101138	0.00183063	2.9e-08
rs142238634	17	79794721	A	G	0.980221	0.0398303	0.00689649	6.4e-09
rs4121583	18	125075	C	T	0.381003	-0.0104611	0.00188368	3e-08
rs1876220	18	8800547	G	A	0.320191	-0.0104383	0.00190197	4.8e-08
rs60839038	18	20711927	A	C	0.526274	-0.012194	0.00180286	7.6e-12
rs17798131	18	22143180	C	T	0.809573	-0.0123787	0.00226971	2.7e-08
rs1786812	18	35086406	G	C	0.301806	-0.0118914	0.00194737	4.1e-10
rs919898	18	38018995	A	G	0.457057	-0.0103685	0.00178577	1.7e-09
rs12457358	18	41459423	G	A	0.658748	-0.0102168	0.00187034	8e-08
rs549201	18	46806107	C	T	0.333239	-0.0104827	0.0018808	5e-08
rs6417120	18	50555225	C	A	0.371689	-0.011847	0.00183841	6.1e-11
rs4940436	18	56644453	C	G	0.981497	0.0414172	0.00656961	3.7e-10
rs34707868	19	996566	A	AC	0.880407	-0.015348	0.00279427	2.1e-08
rs72976952	19	4024525	G	A	0.840876	-0.0138446	0.00244253	1.1e-08
rs12972366	19	4920414	A	G	0.745131	0.0129531	0.00204927	5e-10
rs11673177	19	8627490	G	A	0.766764	0.0175275	0.00214451	2.8e-16
rs8113274	19	10666380	T	A	0.767823	-0.0115602	0.00209722	1.3e-07
rs117404073	19	18399631	A	G	0.865749	0.0149785	0.00271207	1.7e-08
rs420490	19	41089773	C	G	0.536358	-0.0123894	0.00179732	4.7e-12
rs4803520	19	42500373	A	G	0.111504	-0.0156111	0.00281723	4.9e-08
rs484195	19	45421877	A	G	0.384727	-0.0101385	0.00185402	2.5e-08
rs16980051	19	46345886	T	C	0.487854	0.00972862	0.00177292	3.1e-08
rs45583840	19	55902193	G	A	0.914827	0.0176817	0.00317469	2.8e-08
rs6085551	20	6408920	T	C	0.476798	-0.00974125	0.00177799	1.1e-07
rs6140338	20	7585932	T	A	0.574076	0.0117976	0.00181394	4.1e-11
rs1232604	20	10611323	A	G	0.356368	0.0102924	0.00185733	1.8e-08
rs6081869	20	20060745	T	G	0.613892	0.010062	0.00184375	4e-08
rs11696663	20	21065004	C	T	0.408271	0.0106635	0.00181195	4e-09
rs293710	20	31939710	C	T	0.324975	-0.0109303	0.00189257	1.5e-08
rs6579167	20	33032915	T	C	0.783716	-0.0128341	0.00217296	6e-09
rs639763	20	33861904	C	T	0.798839	-0.0127991	0.00221974	4.6e-09
rs811657	20	44450199	T	C	0.337232	-0.0103136	0.00187591	3.3e-08
rs12481092	20	45486817	C	T	0.730437	-0.0157617	0.00201096	3.6e-15
rs4809724	20	47355462	G	A	0.779211	-0.0117924	0.0021454	7.9e-08
rs6091076	20	48592317	A	G	0.880649	0.0153978	0.00273538	1.9e-08
rs310630	20	62195087	A	G	0.558638	0.0110799	0.00179292	8.6e-10
rs7282135	21	16541185	A	C	0.641552	-0.0101895	0.00185624	4.5e-08
rs2236610	21	36060668	C	G	0.799891	0.0126506	0.00221892	8.7e-09
rs73390986	22	30135928	T	C	0.904932	-0.0176333	0.00302844	9.4e-09
rs4820296	22	38104705	A	T	0.385921	-0.0104088	0.00183263	1.2e-08
rs5757355	22	39300265	T	C	0.770335	-0.0118318	0.00211122	9.2e-09
rs6611385	23	54906780	C	T	0.342445	0.0103719	0.00154365	1.1e-11

## Sheet: Height
Height SNPs for MVMR (after clumping)
SNP	CHR	BP	effect_allele	other_allele	EAF	BETA	SE	P_VALUE
rs3109210	1	954134	G	A	0.659906	-0.0082961	0.00137334	1.5e-09
rs6665973	1	1478880	T	G	0.711293	-0.00781453	0.00143114	4.8e-08
rs3107129	1	2025043	C	T	0.67853	-0.0092057	0.00139284	3.9e-11
rs61288374	1	2274438	A	G	0.744462	0.00852391	0.0015037	1.4e-08
rs226250	1	8022171	C	T	0.59381	0.00894573	0.0013249	1.5e-11
rs1889854	1	8415235	C	T	0.777737	-0.00967372	0.0015677	6.8e-10
rs12735814	1	9549328	A	G	0.578347	0.0100107	0.00133245	5.8e-14
rs61782927	1	10214089	A	G	0.963475	-0.0198165	0.00345981	1e-08
rs72639736	1	17351060	T	C	0.940474	0.0159161	0.00274237	6.5e-09
rs2076616	1	17412501	A	G	0.680903	0.0150487	0.00139735	4.8e-27
rs12401874	1	19789697	C	G	0.723021	0.00920422	0.00147677	4.6e-10
rs12041788	1	19834213	C	T	0.741454	-0.00966006	0.00148356	7.4e-11
rs150208559	1	21409254	G	A	0.793439	0.0133409	0.00162608	2.3e-16
rs1531829	1	21953304	G	A	0.642733	-0.00767462	0.00135576	1.5e-08
rs2445131	1	22239774	T	C	0.37599	0.00885715	0.00134799	5e-11
rs2746556	1	23524541	G	A	0.585236	0.0114949	0.00131568	2.4e-18
rs41284333	1	26517267	A	G	0.811303	-0.0143242	0.0016557	5.1e-18
rs945213	1	32047632	G	T	0.35729	-0.00813868	0.00135317	1.8e-09
rs4653175	1	36756491	A	G	0.749976	-0.00889328	0.00150134	3.2e-09
rs12044682	1	38241061	T	A	0.760009	0.0139825	0.00152183	4e-20
rs4660550	1	39688459	T	A	0.30075	0.00794322	0.00141485	2e-08
rs10889209	1	40708853	A	G	0.645512	-0.00863403	0.00135556	1.9e-10
rs12120974	1	41365445	G	T	0.631866	-0.00986862	0.0013436	2.1e-13
rs7515066	1	42076915	G	A	0.326602	0.00949992	0.00138523	7e-12
rs7535305	1	42489602	C	A	0.284956	0.00872292	0.00143681	1.3e-09
rs2453728	1	51460955	T	C	0.663702	0.00881314	0.0013728	1.4e-10
rs10888714	1	51488697	T	C	0.847031	-0.0162979	0.0018042	1.7e-19
rs35903274	1	52265969	C	T	0.931009	0.0168079	0.00256099	5.3e-11
rs6700000	1	52864264	A	T	0.812166	-0.00958755	0.00166628	8.7e-09
rs10458558	1	54950263	T	G	0.40279	0.00742472	0.00132726	2.2e-08
rs3738570	1	56977819	G	A	0.863656	-0.0103917	0.00189316	4e-08
rs2474377	1	61875346	C	T	0.857075	0.0102738	0.00185563	3.1e-08
rs71645601	1	65227862	C	A	0.986302	-0.0429794	0.00579449	1.2e-13
rs12122364	1	67361195	A	G	0.908787	0.0148698	0.00239164	5.1e-10
rs77560273	1	77574751	T	C	0.899643	-0.014038	0.00217355	1.1e-10
rs7536433	1	78023173	C	T	0.788054	0.00968287	0.00159316	1.2e-09
rs10158486	1	85720007	T	C	0.795433	0.00891191	0.00160763	3e-08
rs6677315	1	86270803	G	C	0.571208	0.00971788	0.00131171	1.3e-13
rs4411112	1	88607616	A	G	0.101862	0.0128391	0.00214176	2e-09
rs150895823	1	89242354	C	T	0.963967	0.0200247	0.0036626	4.6e-08
rs10782838	1	92823598	G	C	0.196722	-0.017062	0.00162932	1.2e-25
rs12142628	1	103030604	G	A	0.384742	0.00745484	0.00133329	2.3e-08
rs11811018	1	103420630	A	T	0.221883	0.0140942	0.00156015	1.7e-19
rs4970834	1	109814880	C	T	0.813305	-0.00947763	0.00167226	1.4e-08
rs1938275	1	118841141	T	C	0.320528	0.0101961	0.00140712	4.3e-13
rs1701968	1	119176275	A	G	0.0566417	-0.0159298	0.00280288	1.3e-08
rs12086399	1	119322011	C	A	0.885065	0.0117549	0.00203355	7.4e-09
rs59808950	1	119410045	A	G	0.855555	-0.0106047	0.00185151	1e-08
rs9659196	1	120208115	C	A	0.821475	0.0170443	0.00170701	1.8e-23
rs112427713	1	144897876	C	T	0.889309	-0.0129499	0.00227544	1.3e-08
rs7511885	1	146689932	A	G	0.122155	-0.0143128	0.00197934	4.8e-13
rs140623721	1	149818310	T	C	0.970318	-0.0228267	0.00396952	8.9e-09
rs28536536	1	149998779	C	T	0.852791	0.0124247	0.00199796	5e-10
rs7553846	1	150472831	C	T	0.984561	-0.0575742	0.00541925	2.3e-26
rs76098726	1	150555028	T	C	0.921518	-0.0199513	0.00241654	1.5e-16
rs150990548	1	151285823	G	A	0.966988	0.0259188	0.00369562	2.3e-12
rs114346493	1	156028446	C	T	0.983582	-0.0305425	0.00510237	2.2e-09
rs72687750	1	165363618	C	T	0.81328	0.0104681	0.0016651	3.2e-10
rs142354413	1	165571553	G	A	0.970473	0.0217115	0.00383494	1.5e-08
rs12027180	1	170563205	C	T	0.703803	-0.00782433	0.00142925	4.4e-08
rs61814397	1	171453163	T	C	0.822758	-0.0115536	0.00170442	1.2e-11
rs75197499	1	172190085	T	A	0.967735	0.0203693	0.00367551	3e-08
rs61806550	1	175892012	A	C	0.533405	-0.00787623	0.0013066	1.7e-09
rs117762385	1	176575750	G	A	0.983054	0.0279412	0.00502976	2.8e-08
rs113140996	1	176699947	C	T	0.980959	0.0266194	0.00479904	2.9e-08
rs55890322	1	182986625	G	C	0.965974	0.0223379	0.00371027	1.7e-09
rs11549003	1	184042058	T	C	0.940534	-0.0230416	0.00274113	4.2e-17
rs78444298	1	184672098	G	A	0.980535	0.0318015	0.00472964	1.8e-11
rs1477560	1	199788178	A	T	0.411256	-0.00882414	0.00132094	2.4e-11
rs1060060	1	200143281	C	T	0.707894	0.00794408	0.00144987	4.3e-08
rs12240125	1	203752417	T	C	0.863741	-0.0111601	0.0018884	3.4e-09
rs708727	1	205767885	G	A	0.585217	0.0104056	0.00131824	2.9e-15
rs697000	1	211910252	T	C	0.0153836	0.0302712	0.00531179	1.2e-08
rs12042024	1	212295231	G	A	0.799264	0.00902478	0.00161816	2.4e-08
rs10779572	1	212354412	G	C	0.371122	0.00780989	0.00135252	7.7e-09
rs140765976	1	218515911	G	A	0.987693	-0.0371625	0.00627847	3.2e-09
rs4846478	1	218598328	C	G	0.728989	-0.0246858	0.00145892	3.2e-64
rs9431104	1	218938564	C	T	0.734008	0.00825459	0.0014736	2.1e-08
rs77271869	1	221097630	T	C	0.94435	-0.0172896	0.0028858	2.1e-09
rs7517754	1	224544529	A	G	0.217047	-0.0161619	0.00157783	1.3e-24
rs7556096	1	227524141	T	C	0.748313	-0.00976458	0.00149373	6.3e-11
rs9428456	1	235260569	G	A	0.726604	0.00954127	0.00146941	8.4e-11
rs72772621	1	243080891	A	T	0.952052	-0.0173981	0.00309023	1.8e-08
rs72770995	2	13241	T	C	0.902353	0.0134424	0.00223415	1.8e-09
rs6721842	2	1583951	G	A	0.77931	0.00861059	0.00156917	4.1e-08
rs72763547	2	1630835	C	T	0.920581	-0.0171485	0.00239898	8.8e-13
rs1562617	2	6384728	G	A	0.778384	0.00905767	0.00157075	8.1e-09
rs181878023	2	10191761	T	C	0.884467	-0.0118862	0.00203976	5.6e-09
rs56681053	2	19548907	T	C	0.858866	0.0110588	0.0018744	3.6e-09
rs10183436	2	20011411	C	T	0.626296	0.00774556	0.00134462	8.4e-09
rs55919320	2	20193826	A	G	0.89795	0.0188229	0.00214549	1.7e-18
rs62111437	2	20436975	C	T	0.959072	-0.0194112	0.0032807	3.3e-09
rs2176263	2	24092773	G	C	0.398675	-0.0152732	0.00132564	1e-30
rs12468225	2	24922359	C	A	0.143862	-0.0197963	0.00185001	1e-26
rs2891423	2	25367241	A	G	0.0831841	0.0219894	0.00235897	1.1e-20
rs600015	2	31820300	G	C	0.312415	-0.00813843	0.00140415	6.8e-09
rs1037507	2	33357149	G	A	0.0555797	-0.0156254	0.00283349	3.5e-08
rs116537154	2	33459937	C	T	0.95434	0.0384303	0.00310646	3.7e-35
rs75097300	2	36644151	G	A	0.935896	-0.0162393	0.00266043	1e-09
rs10490279	2	37963194	A	T	0.882869	-0.024494	0.00204921	6.3e-33
rs17021261	2	37998864	G	C	0.90921	0.0205044	0.00225883	1.1e-19
rs184046241	2	42443492	C	T	0.976458	0.025161	0.00435853	7.8e-09
rs1322	2	43521167	G	A	0.834049	-0.0107121	0.00174284	7.9e-10
rs142527913	2	44433681	A	T	0.978183	-0.0249208	0.00448438	2.7e-08
rs11695815	2	46730586	G	C	0.763437	0.00871742	0.00153624	1.4e-08
rs62138802	2	48530981	A	G	0.832501	0.0106391	0.00174162	1e-09
rs2949814	2	54078980	C	G	0.726886	0.00957074	0.00146031	5.6e-11
rs7566809	2	54571607	C	G	0.199328	-0.00910402	0.00162503	2.1e-08
rs4671944	2	54734249	G	A	0.65581	0.00755306	0.0013725	3.7e-08
rs354198	2	54967970	G	A	0.648145	-0.00748218	0.00136999	4.7e-08
rs7561121	2	56351453	G	T	0.387556	-0.0134195	0.00133885	1.2e-23
rs17006750	2	61406438	A	G	0.852661	0.0110479	0.001834	1.7e-09
rs2251140	2	65782717	G	A	0.482986	-0.00857803	0.00130197	4.4e-11
rs35188029	2	68338700	G	A	0.874177	0.0129803	0.00198037	5.6e-11
rs76995389	2	69302028	A	G	0.756235	0.010889	0.00151643	6.9e-13
rs11126217	2	69351621	T	A	0.730317	-0.0112828	0.00146329	1.3e-14
rs4854557	2	69451962	C	T	0.564285	-0.00741869	0.00131891	1.9e-08
rs2418895	2	71436139	G	A	0.440385	0.00726788	0.00130903	2.8e-08
rs6546884	2	74237898	T	A	0.692803	0.00806083	0.00141354	1.2e-08
rs2166530	2	85737362	G	T	0.65098	-0.00859352	0.00137002	3.6e-10
rs62147189	2	86807853	T	G	0.377729	-0.00771216	0.00135722	1.3e-08
rs7563830	2	88836698	G	A	0.823745	0.009329	0.00170994	4.9e-08
rs143482101	2	95791211	T	C	0.977455	0.038293	0.00444361	6.8e-18
rs2278206	2	99172244	A	G	0.751811	0.00818757	0.00150136	4.9e-08
rs6543094	2	102372131	T	C	0.228312	-0.00991083	0.00154594	1.4e-10
rs7605606	2	103121536	G	A	0.386326	-0.00961829	0.00140127	6.7e-12
rs4447624	2	105127085	G	A	0.687904	-0.0118571	0.00141303	4.8e-17
rs1983395	2	109035364	G	C	0.317305	-0.0083712	0.00139428	1.9e-09
rs75367018	2	121568423	G	C	0.97695	0.0244944	0.0044767	4.5e-08
rs10209668	2	121587560	G	A	0.881563	0.0147037	0.00203366	4.8e-13
rs2871873	2	121629859	A	G	0.639968	0.0114181	0.00135785	4.1e-17
rs4662713	2	127994103	C	T	0.288271	0.0078387	0.00143374	4.6e-08
rs6738353	2	134467871	G	A	0.314612	0.00867927	0.00140049	5.7e-10
rs115227414	2	135818487	T	C	0.953876	0.0224315	0.0030969	4.4e-13
rs7576037	2	141561102	C	T	0.451752	-0.00714913	0.00130396	4.2e-08
rs2049740	2	148497343	G	C	0.234051	0.00835911	0.00153217	4.9e-08
rs960910	2	149412300	C	A	0.870853	0.01091	0.00193271	1.7e-08
rs6719208	2	156589051	G	C	0.279859	0.0096295	0.00144758	2.9e-11
rs6432511	2	159861852	G	C	0.263655	-0.00814458	0.00147258	3.2e-08
rs62177260	2	161157303	G	A	0.927317	-0.0136448	0.00249898	4.8e-08
rs11678685	2	169710607	G	A	0.682227	0.0170677	0.00139488	2e-34
rs7560889	2	171762882	A	G	0.325389	-0.00901217	0.0013883	8.5e-11
rs11690059	2	172126027	C	A	0.378582	0.00985272	0.00134507	2.4e-13
rs72919341	2	174723407	G	A	0.826438	0.0110052	0.00173495	2.2e-10
rs833152	2	183219101	C	A	0.427522	0.00761378	0.00131332	6.7e-09
rs288324	2	183701588	A	G	0.532367	-0.00741241	0.00135285	4.3e-08
rs17750683	2	187620297	A	T	0.693533	-0.00786799	0.00140681	2.2e-08
rs114885387	2	190146210	C	G	0.976357	-0.0245175	0.00430503	1.2e-08
rs995933	2	199191696	G	A	0.281142	-0.00813642	0.00146961	3.1e-08
rs12996291	2	199688708	G	A	0.770539	-0.0101002	0.00156035	9.6e-11
rs35731967	2	200373261	T	C	0.811049	0.0135929	0.00167356	4.6e-16
rs77319662	2	202991651	T	C	0.882666	0.0149196	0.00201378	1.3e-13
rs2887872	2	210878117	C	T	0.554285	-0.00792175	0.00130505	1.3e-09
rs1047891	2	211540507	C	A	0.684251	-0.00812572	0.00139498	5.7e-09
rs13413590	2	213292329	C	T	0.617714	-0.00753869	0.00133653	1.7e-08
rs62181407	2	216362470	G	A	0.89187	0.0124628	0.00211115	3.6e-09
rs60656193	2	217575173	G	A	0.943553	-0.0178207	0.00282685	2.9e-10
rs62174831	2	217894058	A	G	0.709489	-0.0127604	0.0014286	4.2e-19
rs56185026	2	218105860	T	C	0.903204	0.0125428	0.0022125	1.4e-08
rs116445920	2	219913062	T	A	0.98127	0.0373298	0.00483387	1.1e-14
rs113257663	2	225230600	C	T	0.983292	-0.0331687	0.00505807	5.5e-11
rs13016196	2	228324575	T	G	0.381154	0.00732405	0.00133692	4.3e-08
rs4973385	2	232251667	T	C	0.706134	0.0105902	0.00143259	1.4e-13
rs10933375	2	232367296	A	T	0.704464	-0.0114429	0.00142254	8.7e-16
rs11681043	2	232771343	A	G	0.77256	0.0152071	0.00154977	9.9e-23
rs67269492	2	232975456	G	A	0.85241	-0.0131745	0.00184505	9.3e-13
rs4144797	2	233562197	T	C	0.35826	0.00894547	0.00136999	6.6e-11
rs58895259	2	239571710	A	G	0.736375	-0.00920374	0.00146932	3.8e-10
rs78058173	2	242069621	G	A	0.936829	0.015977	0.00274057	5.5e-09
rs3804992	3	4750489	A	G	0.433531	-0.00729237	0.00131669	3.1e-08
rs193921	3	8931038	A	T	0.174967	-0.00984537	0.00171638	9.7e-09
rs2728923	3	9403515	G	T	0.141635	-0.0111636	0.00187284	2.5e-09
rs783494	3	9962157	T	C	0.448705	-0.0072908	0.00131368	2.9e-08
rs12493225	3	11627016	G	A	0.0538874	-0.0248705	0.00290419	1.1e-17
rs9862177	3	12519202	C	T	0.497554	0.00835072	0.00130234	1.4e-10
rs520417	3	23034968	A	G	0.912876	-0.0136787	0.00234018	5.1e-09
rs4858572	3	24050987	G	A	0.538479	-0.0073394	0.00131208	2.2e-08
rs7619139	3	25110415	T	A	0.411357	-0.00773436	0.00132671	5.6e-09
rs1857883	3	30052399	G	A	0.45505	-0.00719415	0.0013124	4.2e-08
rs1127898	3	33186356	T	C	0.772174	0.0118721	0.001561	2.8e-14
rs4515003	3	37013231	C	G	0.474114	0.00760172	0.00130649	5.9e-09
rs6800234	3	37794693	T	C	0.66794	0.00773101	0.00138282	2.3e-08
rs7629707	3	37999745	G	A	0.925404	-0.0157237	0.00247955	2.3e-10
rs406664	3	41186405	T	G	0.425992	0.0115925	0.00133861	4.7e-18
rs55977642	3	43186463	G	A	0.840287	0.00986534	0.00177846	2.9e-08
rs11929342	3	45492119	A	T	0.656773	-0.00809202	0.00137779	4.3e-09
rs55786350	3	46983288	G	A	0.802362	0.0174006	0.00164312	3.3e-26
rs142816527	3	47960731	T	A	0.986487	-0.0362328	0.00580766	4.4e-10
rs73080339	3	48766111	A	G	0.935058	-0.0293491	0.00266767	3.7e-28
rs793202	3	53511648	G	A	0.468958	0.00807055	0.00130843	6.9e-10
rs11925715	3	56448163	C	T	0.728841	0.00887671	0.00147457	1.7e-09
rs7427326	3	57104606	G	A	0.713987	-0.00796034	0.00144313	3.5e-08
rs73087775	3	58491954	C	T	0.722851	0.00884729	0.00145532	1.2e-09
rs12715571	3	61583134	G	T	0.793823	0.0105018	0.00161177	7.2e-11
rs12495111	3	66790228	C	T	0.41068	-0.00732695	0.00133	3.6e-08
rs72914503	3	67346396	G	T	0.897298	0.0185374	0.00216088	9.6e-18
rs78670122	3	70907066	G	A	0.854109	0.0123874	0.00187461	3.9e-11
rs62245302	3	72380265	G	C	0.843643	0.0141109	0.00179488	3.8e-15
rs13070652	3	87305728	T	C	0.957712	0.019492	0.00327452	2.6e-09
rs2915293	3	87995951	G	A	0.311136	-0.00837356	0.00141727	3.5e-09
rs7646497	3	98265810	G	A	0.594869	-0.00748464	0.00133726	2.2e-08
rs62281785	3	99331665	C	T	0.870613	0.0136904	0.00198903	5.9e-12
rs1516825	3	107206802	C	T	0.411204	0.0081657	0.00132975	8.2e-10
rs2700227	3	112824212	G	A	0.663798	-0.0106367	0.00138906	1.9e-14
rs4682132	3	112983256	T	C	0.827464	0.0117184	0.00172535	1.1e-11
rs6791545	3	114231514	A	C	0.730984	0.0112328	0.00146865	2e-14
rs6799530	3	117516836	T	A	0.531519	0.00834886	0.00130865	1.8e-10
rs11714553	3	122983568	C	T	0.920092	0.0147707	0.00245511	1.8e-09
rs3803	3	128199380	G	A	0.802282	-0.00906948	0.00164006	3.2e-08
rs76929716	3	128845137	G	T	0.969134	0.0288583	0.0037626	1.7e-14
rs74397396	3	133797669	A	G	0.861621	-0.0120293	0.00188494	1.8e-10
rs9879993	3	134162559	A	T	0.563917	0.00750885	0.00131677	1.2e-08
rs114352779	3	135793677	C	G	0.96207	0.0209248	0.00354212	3.5e-09
rs28833292	3	136254193	A	G	0.952596	0.0173221	0.00311489	2.7e-08
rs6439999	3	141040654	G	A	0.521044	-0.0332693	0.00130406	1.4e-143
rs9857975	3	145760242	T	C	0.534737	-0.00775156	0.00130827	3.1e-09
rs9878692	3	146969974	C	A	0.572008	0.00825431	0.00133547	6.4e-10
rs116743358	3	155587186	C	T	0.962286	0.0233111	0.00341215	8.4e-12
rs62275802	3	156636204	G	A	0.930282	-0.0148451	0.00264094	1.9e-08
rs6773061	3	156971363	G	C	0.664539	0.0117293	0.00137954	1.9e-17
rs116562818	3	157626496	G	A	0.961475	-0.0209539	0.00337876	5.6e-10
rs16851782	3	167800290	T	C	0.604843	0.00757254	0.00135201	2.1e-08
rs6805301	3	168883824	C	T	0.689671	-0.007966	0.00142018	2e-08
rs73174329	3	169214090	T	C	0.854666	0.0114287	0.00185461	7.2e-10
rs34716963	3	171887000	G	C	0.560409	0.0131296	0.00134088	1.2e-22
rs9827093	3	171906997	T	C	0.950687	-0.0174752	0.0030771	1.4e-08
rs9861295	3	172049170	T	C	0.773509	0.0110069	0.00159719	5.5e-12
rs17463357	3	172130999	A	G	0.947589	0.0167309	0.00292397	1.1e-08
rs1099352	3	183459424	G	A	0.563442	-0.0074072	0.00131212	1.6e-08
rs34465973	3	184582579	A	G	0.916368	-0.0152254	0.00253389	1.9e-09
rs7631981	3	185273510	G	A	0.695327	0.0101647	0.00142802	1.1e-12
rs7634540	3	185511488	T	A	0.921107	0.0156112	0.00246463	2.4e-10
rs34967912	3	187445210	G	A	0.933378	-0.0318724	0.00260748	2.3e-34
rs11917678	3	187536595	T	C	0.952715	-0.0199312	0.00308626	1.1e-10
rs6803867	3	188508345	G	T	0.757661	-0.00966778	0.00153469	3e-10
rs9998	3	194060706	G	A	0.613163	0.00896827	0.00135367	3.5e-11
rs116648705	4	691067	G	A	0.95853	0.0187708	0.00326389	8.9e-09
rs4647931	4	1018891	G	T	0.97498	0.0286093	0.00416331	6.3e-12
rs78931843	4	1645586	G	A	0.978046	0.033629	0.00459392	2.5e-13
rs76927797	4	1743366	A	G	0.97599	0.0293366	0.00448883	6.3e-11
rs12641194	4	1788775	C	T	0.809487	-0.0102604	0.00177355	7.2e-09
rs187832158	4	2777687	G	A	0.978381	-0.0270702	0.00457073	3.2e-09
rs11730372	4	5028892	G	T	0.969769	0.0344796	0.00380296	1.2e-19
rs17361954	4	12608406	C	G	0.947349	-0.0162512	0.00292471	2.8e-08
rs146335280	4	12705697	T	C	0.971681	-0.0300073	0.00415788	5.3e-13
rs76465657	4	13036442	C	A	0.931822	0.0146609	0.00258666	1.4e-08
rs77344927	4	13247829	G	A	0.773731	0.0103257	0.00156003	3.6e-11
rs12233712	4	17570063	T	A	0.377765	-0.0105613	0.00134289	3.7e-15
rs56203712	4	25342606	A	G	0.766249	-0.0117901	0.00157299	6.6e-14
rs1512102	4	26016803	G	A	0.265782	0.00808714	0.00147128	3.9e-08
rs74669155	4	38606933	C	T	0.846851	0.0147432	0.00181292	4.2e-16
rs75988531	4	39175494	T	C	0.946316	0.017455	0.00289787	1.7e-09
rs13117982	4	39841080	T	C	0.978472	0.0246829	0.00452041	4.8e-08
rs36024704	4	45113127	C	T	0.735662	-0.00828262	0.00148008	2.2e-08
rs13109500	4	48823980	C	T	0.477557	-0.0108515	0.00130275	8.1e-17
rs6554107	4	54296120	G	A	0.185171	0.0107554	0.00167707	1.4e-10
rs11935857	4	56204865	C	A	0.813241	-0.010946	0.00168587	8.4e-11
rs55915313	4	57766323	A	G	0.936891	-0.0228112	0.00270518	3.4e-17
rs113843708	4	73147931	A	C	0.953423	0.0185927	0.00304005	9.6e-10
rs150270324	4	73178175	T	C	0.986627	0.0311321	0.00567117	4e-08
rs13132401	4	73419531	T	C	0.937119	0.0168464	0.00281344	2.1e-09
rs10755171	4	73638743	A	G	0.594927	0.00905769	0.00132838	9.2e-12
rs111897340	4	81825149	A	G	0.98042	-0.0403926	0.00476255	2.2e-17
rs58498569	4	82173248	G	A	0.747345	-0.0291246	0.0015022	9.7e-84
rs7692359	4	83209346	T	C	0.785126	0.00919175	0.00158399	6.5e-09
rs13120732	4	86701617	G	A	0.834957	0.0124923	0.00175958	1.3e-12
rs4693145	4	87318012	C	T	0.812968	-0.0104248	0.00167259	4.6e-10
rs114565305	4	88007789	C	T	0.980805	0.029335	0.00474467	6.3e-10
rs2869695	4	88666217	T	C	0.79934	-0.014447	0.00163166	8.4e-19
rs2851023	4	100439152	C	T	0.325904	0.00881021	0.00138994	2.3e-10
rs12511373	4	102666785	C	T	0.891804	0.01217	0.00215321	1.6e-08
rs10024473	4	103404302	A	G	0.59382	-0.00729633	0.00132604	3.7e-08
rs1351623	4	104587977	C	T	0.833108	-0.00967261	0.00175335	3.5e-08
rs28590233	4	106011086	C	T	0.802941	-0.0119405	0.00164164	3.5e-13
rs11721463	4	109455517	T	C	0.606906	-0.00818857	0.00133634	8.9e-10
rs13130166	4	114705497	A	G	0.771483	0.0101946	0.00156149	6.6e-11
rs7668809	4	120076967	A	G	0.0414493	-0.0181263	0.00327357	3.1e-08
rs10004865	4	120666273	C	A	0.747402	-0.00880766	0.00150289	4.6e-09
rs28479490	4	122672255	C	T	0.829695	0.00989805	0.00178934	3.2e-08
rs308447	4	123738546	C	T	0.63322	-0.00773989	0.00135625	1.2e-08
rs139919928	4	134724499	G	A	0.972738	-0.0232875	0.00412067	1.6e-08
rs6824182	4	139930982	A	C	0.908576	0.0124723	0.00226173	3.5e-08
rs2012599	4	144196860	T	C	0.455725	-0.00862759	0.0013142	5.2e-11
rs140698563	4	144785736	T	G	0.853194	-0.0114338	0.00184969	6.3e-10
rs13105210	4	145262927	C	T	0.692273	-0.0101769	0.00141939	7.5e-13
rs74730596	4	145627971	G	A	0.983234	-0.0317816	0.00508812	4.2e-10
rs75151874	4	157613630	T	A	0.906824	0.0130792	0.00225283	6.4e-09
rs34227797	4	159982551	G	C	0.689766	-0.00872195	0.00140996	6.2e-10
rs9993989	4	175718990	A	G	0.201499	0.00911481	0.00164944	3.3e-08
rs139728522	4	183903099	C	T	0.959309	0.0184509	0.00331024	2.5e-08
rs6830250	4	186707604	C	T	0.399711	-0.00825285	0.00133117	5.7e-10
rs10214258	5	154267	C	T	0.96538	-0.0194657	0.00356556	4.8e-08
rs35768130	5	6704551	C	T	0.699114	-0.0108234	0.00142525	3.1e-14
rs863879	5	14955891	T	G	0.304149	-0.00835047	0.00142791	5e-09
rs72751574	5	31396766	G	C	0.811918	-0.0107052	0.00179149	2.3e-09
rs62369471	5	32672263	G	A	0.676142	0.016724	0.00144827	7.6e-31
rs113986197	5	32787670	T	A	0.972036	0.0519573	0.00396778	3.5e-39
rs17447163	5	32865944	G	A	0.97315	-0.0345293	0.00407941	2.6e-17
rs139113730	5	33138561	G	T	0.977602	-0.0293377	0.00450587	7.5e-11
rs146077791	5	33234675	G	A	0.981301	0.0272184	0.00486463	2.2e-08
rs36669	5	36745667	T	C	0.206327	-0.0112337	0.00161597	3.6e-12
rs72757003	5	42742377	A	T	0.942333	0.0179482	0.00285452	3.2e-10
rs146689548	5	42822945	T	C	0.987661	-0.0386284	0.00610895	2.6e-10
rs62372097	5	42919482	G	A	0.970576	-0.0250909	0.00398126	2.9e-10
rs12055150	5	50418865	T	C	0.343141	0.00910183	0.00137766	3.9e-11
rs6450136	5	52765331	C	A	0.308729	0.00810902	0.00141504	1e-08
rs78240897	5	54334643	G	T	0.8723	-0.0130552	0.00197933	4.2e-11
rs3111190	5	54377172	G	A	0.979386	-0.0255859	0.00459133	2.5e-08
rs187137487	5	54583417	T	A	0.946885	-0.0174792	0.00294949	3.1e-09
rs11746769	5	58574508	C	T	0.799159	0.010281	0.00163327	3.1e-10
rs266595	5	64345499	A	G	0.288282	-0.012318	0.00144391	1.5e-17
rs140736552	5	64762479	T	C	0.986202	0.0332286	0.00575812	7.9e-09
rs35745488	5	67183807	C	G	0.934362	0.0189826	0.00267178	1.2e-12
rs1819987	5	67567053	G	C	0.604596	0.00810049	0.00133268	1.2e-09
rs2338212	5	71673211	C	G	0.886899	-0.0117241	0.00208133	1.8e-08
rs4703747	5	77304962	C	G	0.784113	0.0111102	0.00158279	2.2e-12
rs62377512	5	78131687	G	A	0.843667	0.0115315	0.00180706	1.8e-10
rs6862798	5	78931459	C	T	0.907515	-0.0123407	0.00225276	4.3e-08
rs442767	5	79951496	G	T	0.668725	-0.00825301	0.00138432	2.5e-09
rs2624217	5	86445632	A	G	0.759984	0.00971975	0.00152681	1.9e-10
rs10474292	5	88481215	G	A	0.676476	0.0118251	0.00139575	2.4e-17
rs10213801	5	90249900	G	A	0.42346	0.00737696	0.00132391	2.5e-08
rs7721254	5	101551842	C	T	0.910681	0.0133914	0.00228939	4.9e-09
rs288188	5	107343923	T	C	0.827379	-0.0100534	0.00173708	7.1e-09
rs77586651	5	108249695	G	A	0.829066	0.0110437	0.00179083	7e-10
rs2546115	5	112214093	C	T	0.687357	0.0102048	0.00142043	6.8e-13
rs256975	5	114893223	C	T	0.875903	-0.0112032	0.00198321	1.6e-08
rs466118	5	115007637	A	C	0.653205	0.00807571	0.00137083	3.8e-09
rs17352041	5	121363910	T	C	0.77927	-0.00861808	0.00157471	4.4e-08
rs58039148	5	122746941	C	A	0.718863	-0.00976239	0.00145204	1.8e-11
rs35897671	5	127349745	C	T	0.654512	-0.00798101	0.0013721	6e-09
rs76244727	5	128922574	T	G	0.925952	-0.0228161	0.00250184	7.5e-20
rs12522464	5	130380123	C	T	0.81295	0.0141504	0.00168354	4.3e-17
rs74666984	5	130767795	T	C	0.988917	-0.043472	0.00626918	4.1e-12
rs114059527	5	131603104	C	T	0.96692	0.0271967	0.00366854	1.2e-13
rs56308774	5	133907554	C	G	0.884915	0.0172161	0.00206571	7.8e-17
rs56308774	5	133907554	C	T	0.997081	0.0712151	0.0124303	1e-08
rs13154718	5	134126803	C	T	0.977159	-0.0250627	0.00452523	3.1e-08
rs778601	5	140000428	T	G	0.708905	0.00898437	0.0014367	4e-10
rs251022	5	140892643	T	C	0.471571	0.00722678	0.00130402	3e-08
rs12521013	5	141663364	A	C	0.474745	-0.00758733	0.00131014	7e-09
rs11738754	5	143053537	A	T	0.539193	0.00772997	0.00130885	3.5e-09
rs1693917	5	148742693	A	G	0.490805	-0.00874561	0.00130445	2e-11
rs74350494	5	156745366	A	T	0.907052	0.0135474	0.0022508	1.8e-09
rs66534318	5	158413559	A	G	0.690565	0.00898629	0.00141248	2e-10
rs6880702	5	158921895	G	A	0.34061	0.00882512	0.00138251	1.7e-10
rs55920908	5	168220291	G	A	0.917126	0.0197718	0.00237459	8.3e-17
rs114051830	5	170307056	G	A	0.990444	0.0383442	0.00694249	3.3e-08
rs6892295	5	170839672	T	C	0.939928	0.0206817	0.00276856	8e-14
rs111850370	5	171198199	G	A	0.954535	0.0206026	0.00315541	6.6e-11
rs113449588	5	172457987	G	A	0.966753	-0.0259899	0.00366438	1.3e-12
rs10780116	5	172839289	C	T	0.528541	-0.00962111	0.00130723	1.8e-13
rs7715674	5	173004206	C	T	0.668609	0.0103722	0.00139899	1.2e-13
rs112116390	5	176632554	T	A	0.972188	-0.0237646	0.00424689	2.2e-08
rs2569877	6	1615504	C	T	0.760574	-0.00937015	0.00152882	8.8e-10
rs4959158	6	1835401	G	A	0.409621	-0.00895739	0.00135711	4.1e-11
rs1317418	6	6760863	C	G	0.707741	0.00948526	0.00142903	3.2e-11
rs9405981	6	6880762	T	C	0.279347	-0.00866196	0.0014961	7.1e-09
rs2051089	6	7624572	T	C	0.665105	0.0078785	0.00139507	1.6e-08
rs9406051	6	7693342	G	A	0.504675	-0.02959	0.00130932	4.4e-113
rs10498672	6	7797840	C	G	0.824405	-0.0201025	0.00170145	3.3e-32
rs1853655	6	18524374	T	C	0.672527	-0.00849979	0.00138392	8.2e-10
rs6926229	6	19828213	T	C	0.462507	-0.00876888	0.00130042	1.6e-11
rs12665526	6	19900521	T	C	0.637105	-0.00808581	0.00135446	2.4e-09
rs2328667	6	22104421	A	G	0.439965	-0.00835946	0.00131017	1.8e-10
rs9460777	6	22721637	C	A	0.529882	0.00720601	0.0013	3e-08
rs62392334	6	25506415	A	G	0.748293	0.0123342	0.00149316	1.5e-16
rs61747867	6	26272548	G	T	0.794114	0.0297062	0.00163942	2.2e-73
rs436827	6	28557133	T	A	0.528217	0.00811704	0.00130132	4.4e-10
rs9468618	6	29750776	C	T	0.910213	0.012811	0.00226576	1.6e-08
rs2844760	6	30237861	T	C	0.736667	0.0127493	0.00147046	4.3e-18
rs112665528	6	31681905	C	T	0.981353	-0.0262286	0.00479319	4.4e-08
rs41267082	6	31830593	A	C	0.968848	0.0267526	0.00372577	7e-13
rs41270875	6	32628272	A	G	0.805702	0.0171648	0.00167539	1.2e-24
rs4713742	6	34089594	C	T	0.472834	0.00726523	0.0012974	2.1e-08
rs9658125	6	35371434	C	T	0.973081	0.0558279	0.00399705	2.5e-44
rs13192954	6	35633456	A	G	0.953016	0.0273409	0.00306395	4.5e-19
rs114056237	6	41877671	G	A	0.987537	0.0696758	0.00583739	7.7e-33
rs2273918	6	43013662	T	C	0.926897	0.0138751	0.00249262	2.6e-08
rs736259	6	44508405	A	G	0.853974	0.0104447	0.00183865	1.3e-08
rs3799973	6	44823727	G	A	0.530122	0.0085578	0.00129829	4.4e-11
rs7744700	6	53349401	T	A	0.709284	0.00901943	0.00146129	6.7e-10
rs6906456	6	67458268	T	C	0.720442	0.00838157	0.00144749	7e-09
rs852964	6	72123629	A	G	0.582545	-0.00732161	0.00131588	2.6e-08
rs13198422	6	75932139	G	T	0.770305	-0.00878494	0.00155407	1.6e-08
rs9359123	6	76164729	G	T	0.85567	0.0166045	0.00184998	2.8e-19
rs9448727	6	80175016	G	A	0.842247	-0.0108835	0.00178652	1.1e-09
rs9341802	6	80731675	A	G	0.646108	0.0123653	0.00135425	6.8e-20
rs2503756	6	81360693	C	T	0.394918	-0.0154237	0.00132599	2.8e-31
rs6911841	6	82417140	G	A	0.935636	-0.0153581	0.00265278	7.1e-09
rs593508	6	100115002	G	C	0.719537	-0.00813624	0.00145273	2.1e-08
rs13198979	6	105022235	T	C	0.812643	0.0104758	0.00169349	6.2e-10
rs79732163	6	105147921	A	G	0.982043	-0.0288517	0.00492902	4.8e-09
rs217520	6	108493349	C	A	0.419042	0.00730409	0.00131275	2.6e-08
rs1009404	6	113726604	T	C	0.231384	0.00839349	0.00153567	4.6e-08
rs11153586	6	116210529	A	G	0.670904	-0.00756114	0.00137941	4.2e-08
rs4946167	6	116777238	C	G	0.708104	0.00823632	0.00143343	9.1e-09
rs11153672	6	117859112	T	C	0.403918	0.0101359	0.0013363	3.3e-14
rs9385385	6	126122280	C	T	0.552135	-0.011424	0.00131247	3.2e-18
rs2179748	6	126282286	G	A	0.360746	-0.00965885	0.00135276	9.3e-13
rs140657490	6	127186019	T	C	0.972405	0.0222603	0.00397008	2.1e-08
rs9321170	6	129822837	G	A	0.272913	-0.0144979	0.00145675	2.5e-23
rs6569646	6	130336553	T	C	0.297656	0.0257542	0.00141911	1.3e-73
rs79253164	6	131325448	G	A	0.953246	-0.0219037	0.00306392	8.7e-13
rs7772637	6	132540353	G	A	0.730793	-0.0080891	0.00146079	3.1e-08
rs507449	6	133519126	G	C	0.810378	-0.00999005	0.00166067	1.8e-09
rs6933318	6	140096450	A	G	0.758661	0.0116477	0.00151813	1.7e-14
rs9496306	6	142579370	C	T	0.643308	0.0206507	0.00136137	5.7e-52
rs117717536	6	142913335	G	A	0.949793	0.018711	0.0029696	3e-10
rs9479025	6	151698748	A	T	0.481764	0.00874161	0.00132638	4.4e-11
rs655890	6	152102352	G	A	0.572226	0.0109256	0.00131832	1.2e-16
rs618173	6	153413274	T	C	0.498744	-0.00746689	0.00129492	8.1e-09
rs170843	6	155613732	T	C	0.326432	-0.0108311	0.00138351	4.9e-15
rs12215485	6	156530517	A	G	0.868091	-0.0104485	0.00191422	4.8e-08
rs7753292	6	158658937	T	C	0.614147	-0.00805894	0.00132909	1.3e-09
rs316172	6	160758116	G	C	0.693664	-0.00882485	0.0014092	3.8e-10
rs1475160	6	164096721	A	G	0.335639	-0.00841674	0.00138063	1.1e-09
rs991946	6	166329862	C	T	0.522852	0.0128936	0.00129817	3e-23
rs9459603	6	166594668	G	A	0.563299	0.00902877	0.00130654	4.8e-12
rs61071618	6	168727109	A	G	0.794757	0.00964772	0.00161832	2.5e-09
rs751171	6	168819800	T	C	0.668449	0.012512	0.00138356	1.5e-19
rs10282184	7	582249	T	C	0.63909	-0.00766802	0.0013842	3e-08
rs2164079	7	1557646	T	C	0.425193	0.00930089	0.00132149	1.9e-12
rs117097421	7	1948292	G	A	0.911918	-0.0137768	0.00232483	3.1e-09
rs62439536	7	2737762	C	G	0.907951	-0.0132268	0.00232003	1.2e-08
rs10229934	7	2750129	C	T	0.836089	-0.0126248	0.00179179	1.8e-12
rs35258700	7	5364645	G	C	0.853699	0.0137172	0.00185893	1.6e-13
rs73057397	7	6504240	T	C	0.569187	-0.00735643	0.0013251	2.8e-08
rs1050290	7	15726066	G	A	0.367623	0.00828438	0.00135941	1.1e-09
rs2537604	7	17729429	C	T	0.625081	0.00792419	0.00135559	5e-09
rs2269749	7	18665393	C	A	0.879091	0.0126635	0.00200869	2.9e-10
rs2073963	7	18877874	T	G	0.613989	0.00826395	0.00134222	7.4e-10
rs2526626	7	19041337	G	A	0.745361	-0.0096438	0.00150897	1.6e-10
rs2240046	7	20371273	C	G	0.938166	-0.0180068	0.00277787	9e-11
rs78175301	7	23629053	A	G	0.925085	0.0144714	0.00251073	8.2e-09
rs2711117	7	24590069	T	A	0.775108	-0.00891761	0.00157261	1.4e-08
rs55803172	7	25667554	T	A	0.901214	0.0154076	0.00222629	4.5e-12
rs73075375	7	27882550	A	G	0.885028	0.0133345	0.00205059	7.9e-11
rs10156144	7	28128751	C	T	0.228117	0.0184318	0.00159898	9.6e-31
rs41349	7	28727156	G	A	0.633197	0.0087857	0.00137926	1.9e-10
rs17669844	7	28852462	T	C	0.705044	-0.011253	0.00144499	6.8e-15
rs12536902	7	33213009	C	A	0.985674	-0.0337379	0.00560893	1.8e-09
rs35755354	7	37942857	G	C	0.813363	-0.0114525	0.00167732	8.6e-12
rs1668355	7	38005438	C	T	0.17725	0.00984414	0.00170682	8e-09
rs1717746	7	38095734	G	A	0.122301	-0.0179268	0.00198994	2.1e-19
rs28378067	7	42229078	G	C	0.787526	-0.00926036	0.00160136	7.3e-09
rs1195	7	45099450	C	T	0.843466	-0.00981317	0.00179648	4.7e-08
rs62451019	7	46172079	A	G	0.693184	-0.00993435	0.00143538	4.5e-12
rs1464840	7	46801941	T	A	0.752603	0.00990181	0.00152809	9.2e-11
rs2715093	7	50733034	T	C	0.492	0.00984628	0.00131208	6.2e-14
rs816409	7	56173435	A	G	0.478468	0.00818243	0.00130505	3.6e-10
rs34771545	7	64514915	A	G	0.833249	-0.010095	0.00176314	1e-08
rs78159548	7	67662295	C	A	0.809297	-0.0102817	0.00165984	5.9e-10
rs210591	7	69247003	C	T	0.648047	0.00745481	0.00136701	4.9e-08
rs55747707	7	73037366	G	A	0.797812	-0.00934929	0.00162687	9.1e-09
rs12535378	7	73475775	G	A	0.844905	-0.0100464	0.00182856	3.9e-08
rs10247311	7	84545533	T	C	0.652661	0.00786088	0.00137439	1.1e-08
rs28381920	7	87174390	G	A	0.939865	-0.0168747	0.00274671	8.1e-10
rs143986132	7	91291311	A	G	0.980813	0.0282299	0.00508084	2.8e-08
rs17732534	7	91479659	T	G	0.927415	-0.017731	0.00259064	7.7e-12
rs77572612	7	92058135	C	G	0.909057	-0.0132713	0.00231008	9.2e-09
rs2528544	7	93270791	G	T	0.590574	-0.00858456	0.00132732	1e-10
rs148982377	7	99075038	T	C	0.959313	-0.0319608	0.00332765	7.6e-22
rs10248846	7	101733647	G	A	0.939193	0.0162727	0.002733	2.6e-09
rs12532000	7	113772805	A	G	0.680605	-0.00842171	0.00139931	1.8e-09
rs11766324	7	120724460	C	T	0.628682	0.00949987	0.00135164	2.1e-12
rs10953957	7	121954709	G	A	0.624441	-0.0105968	0.00135158	4.5e-15
rs205723	7	130621451	G	A	0.587306	-0.00771056	0.00132615	6.1e-09
rs17167841	7	134124932	C	G	0.850725	-0.0110772	0.00183365	1.5e-09
rs6973845	7	134436060	A	G	0.810251	0.00908824	0.0016652	4.8e-08
rs273972	7	137612571	A	G	0.394631	-0.010628	0.00135426	4.2e-15
rs2010742	7	139699152	C	T	0.763712	-0.0087628	0.00154296	1.4e-08
rs61640737	7	140640413	T	C	0.831367	-0.009617	0.00174714	3.7e-08
rs122571	7	148394595	A	G	0.559643	0.00878011	0.00133376	4.6e-11
rs75848127	7	148642553	G	A	0.829764	-0.031089	0.00173722	1.3e-71
rs1234354	7	150385900	T	C	0.655618	0.00752259	0.00137892	4.9e-08
rs1805123	7	150645534	T	G	0.754691	0.00976205	0.00151625	1.2e-10
rs10086880	8	4770129	G	C	0.729097	-0.00818609	0.00148428	3.5e-08
rs2527166	8	5532881	C	T	0.202555	0.00935315	0.00164269	1.2e-08
rs2980508	8	8171732	G	A	0.513954	0.00737551	0.00131308	1.9e-08
rs7836264	8	13149874	C	T	0.621193	0.00824003	0.00135351	1.1e-09
rs76364830	8	13372120	G	A	0.936598	0.0310013	0.00270888	2.5e-30
rs58551730	8	19316627	T	A	0.621204	-0.00743817	0.00135306	3.9e-08
rs3779893	8	23163067	G	C	0.268423	0.0098947	0.00148669	2.8e-11
rs73224491	8	23219718	C	T	0.737711	0.00838836	0.00149519	2e-08
rs17089329	8	23390046	C	G	0.797301	-0.0170357	0.00164239	3.3e-25
rs13254494	8	23414743	C	T	0.422653	0.00989108	0.00132718	9.1e-14
rs71512635	8	32357294	G	A	0.94396	0.01583	0.00286994	3.5e-08
rs7002359	8	37334289	T	C	0.192404	-0.00956055	0.00166274	8.9e-09
rs9198	8	38120721	T	C	0.752893	0.00850573	0.00151593	2e-08
rs72643819	8	41167193	G	T	0.614166	0.0074943	0.00134645	2.6e-08
rs149847310	8	49046488	C	A	0.934154	-0.0196893	0.00268021	2e-13
rs141277904	8	56654581	C	T	0.977222	-0.028135	0.00477356	3.8e-09
rs117168853	8	56712834	G	A	0.967574	0.0230845	0.00371635	5.2e-10
rs144035463	8	56714971	A	G	0.986107	0.0350161	0.00585394	2.2e-09
rs1128143	8	57076379	C	A	0.990082	0.0486609	0.00682022	9.7e-13
rs78558124	8	57310609	A	G	0.980391	-0.0327663	0.0050277	7.2e-11
rs187048445	8	57320122	G	A	0.989404	0.0469207	0.00651657	6e-13
rs1104292	8	57547121	T	C	0.0266323	-0.0235471	0.00414204	1.3e-08
rs149763805	8	67463878	G	T	0.986741	0.0397468	0.00574113	4.4e-12
rs994177	8	70098682	T	C	0.216597	0.00871371	0.00159399	4.6e-08
rs7839862	8	75150545	T	G	0.24856	0.00831522	0.00152149	4.6e-08
rs4735777	8	75852089	T	C	0.902674	-0.0145421	0.00226014	1.2e-10
rs17373728	8	76225516	T	C	0.789358	0.011077	0.00160494	5.1e-12
rs1560846	8	77529466	A	C	0.823282	0.0101592	0.00172453	3.8e-09
rs1872138	8	77781087	A	G	0.347868	0.00818934	0.0013744	2.5e-09
rs7016767	8	78236020	A	G	0.437662	0.0149413	0.00131949	1e-29
rs78435601	8	87501984	G	A	0.756258	0.00837348	0.00152447	4e-08
rs7009178	8	92129043	G	A	0.281101	-0.00836624	0.00145573	9.1e-09
rs6997004	8	96418497	A	G	0.838592	0.0116775	0.00178616	6.2e-11
rs1050969	8	103661730	T	C	0.982527	-0.031159	0.00515171	1.5e-09
rs1443930	8	109012769	T	G	0.336217	-0.00803607	0.0014314	2e-08
rs12543458	8	116411901	A	G	0.53579	-0.00791277	0.00132882	2.6e-09
rs10955780	8	117477581	G	A	0.619643	0.00981651	0.00135392	4.2e-13
rs1156545	8	120080692	G	A	0.543086	0.0074478	0.0013259	1.9e-08
rs17793097	8	120465264	A	G	0.889051	0.021488	0.00209719	1.2e-24
rs10110786	8	121293874	A	C	0.841843	-0.0119444	0.00179327	2.7e-11
rs4870942	8	126498903	C	T	0.734888	0.0160619	0.0015021	1.1e-26
rs11774172	8	129225502	A	G	0.711111	-0.00907732	0.00145095	3.9e-10
rs7011623	8	130525397	T	A	0.579801	0.0110805	0.00133148	8.7e-17
rs837231	8	130987888	C	T	0.584538	0.00733245	0.00133602	4.1e-08
rs2978041	8	134606677	A	C	0.738318	-0.00878042	0.00149563	4.3e-09
rs3934605	8	135411973	G	A	0.582663	0.00916249	0.00132929	5.5e-12
rs2944770	8	141555228	T	C	0.469446	-0.00842096	0.00131212	1.4e-10
rs11781520	8	142315175	C	G	0.691242	0.00778353	0.00142298	4.5e-08
rs3750211	8	144342384	C	T	0.167439	0.0148331	0.00175068	2.4e-17
rs72693380	8	144971080	G	C	0.768876	0.0100139	0.00160035	3.9e-10
rs2088003	9	554834	C	T	0.767098	0.00863335	0.00155003	2.6e-08
rs10974438	9	4291928	A	C	0.648672	-0.00794149	0.00137013	6.8e-09
rs1410019	9	13861802	G	A	0.648983	-0.00751004	0.00137061	4.3e-08
rs11795150	9	16105961	T	G	0.568472	-0.0074586	0.00131928	1.6e-08
rs2209867	9	16402878	A	G	0.724008	-0.00860805	0.00147795	5.7e-09
rs12378102	9	16996457	T	G	0.678621	0.00918529	0.00140254	5.8e-11
rs16936917	9	18631832	C	G	0.784177	0.0088521	0.00160129	3.2e-08
rs117770612	9	33602231	G	A	0.948573	-0.0186242	0.00297379	3.8e-10
rs11575580	9	34660864	C	T	0.9786	0.0318244	0.00451613	1.8e-12
rs61758515	9	35791137	C	G	0.986928	0.0405998	0.005975	1.1e-11
rs11143758	9	76629080	C	T	0.410158	0.00761745	0.00133017	1e-08
rs3814115	9	78504729	T	C	0.680172	-0.0154912	0.00140007	1.9e-28
rs73650459	9	78747786	G	A	0.763452	-0.00925713	0.00156866	3.6e-09
rs74464665	9	83241407	G	C	0.902903	-0.0123413	0.00220665	2.2e-08
rs2788099	9	84843011	C	T	0.672858	-0.00776379	0.00139325	2.5e-08
rs1582396	9	86336239	A	G	0.387861	0.0102095	0.00135826	5.6e-14
rs7874500	9	88911408	C	G	0.540088	0.00841954	0.00131536	1.5e-10
rs653030	9	89102306	G	T	0.288758	-0.0107597	0.00145173	1.2e-13
rs10868682	9	90642899	G	A	0.64099	0.00961372	0.00136841	2.1e-12
rs10761129	9	94486321	C	T	0.330516	0.0137399	0.00139109	5.2e-23
rs12378033	9	95499928	C	T	0.946684	0.0164445	0.00290818	1.6e-08
rs10761256	9	96446695	C	G	0.719806	0.011554	0.0014571	2.2e-15
rs117360233	9	97326514	C	T	0.952703	0.0286651	0.0031379	6.5e-20
rs12348787	9	98518886	G	A	0.965263	-0.0262705	0.00360361	3.1e-13
rs59544707	9	101735671	T	C	0.856406	0.0122196	0.00187462	7.1e-11
rs77848688	9	108818569	C	T	0.934518	0.0155048	0.00267011	6.4e-09
rs7861738	9	109518169	C	T	0.950162	0.0208301	0.00302492	5.7e-12
rs78509281	9	109566543	C	T	0.948768	-0.0242773	0.00301614	8.3e-16
rs2275496	9	111641627	C	T	0.544306	0.00736673	0.00131434	2.1e-08
rs72757068	9	113036532	T	C	0.846477	0.0122589	0.00182156	1.7e-11
rs35533905	9	116169303	A	C	0.894579	0.0167836	0.00214305	4.8e-15
rs2808799	9	117013167	C	G	0.626565	-0.00783354	0.00136433	9.4e-09
rs1330350	9	117840837	A	T	0.421528	-0.00941985	0.00132678	1.2e-12
rs7465849	9	119254822	A	G	0.618504	0.00989914	0.00134986	2.2e-13
rs1975468	9	123496278	C	A	0.163432	0.0127026	0.00177444	8.1e-13
rs10986730	9	128137874	C	T	0.567856	0.00751896	0.00131941	1.2e-08
rs75226787	9	129616064	C	A	0.953673	0.0171875	0.00310607	3.1e-08
rs11243723	9	133418693	G	C	0.846827	0.0115703	0.00181273	1.7e-10
rs7032197	9	136879733	A	T	0.349074	0.00908619	0.00146232	5.2e-10
rs35884377	9	137272840	A	T	0.252005	-0.00848776	0.00151927	2.3e-08
rs2274116	9	139094805	C	T	0.658679	0.0184027	0.00138593	3.1e-40
rs11145917	9	139302200	C	T	0.64617	-0.0107608	0.00137442	4.9e-15
rs7896371	10	1729026	C	T	0.540435	-0.00816618	0.00132174	6.5e-10
rs11252752	10	4845594	A	G	0.903448	0.0136142	0.00221168	7.5e-10
rs7900864	10	5659548	G	A	0.0951123	0.0129955	0.00224374	7e-09
rs12356750	10	7450221	G	A	0.238372	-0.00888822	0.00153831	7.6e-09
rs7073056	10	11877269	G	T	0.839029	0.0103654	0.00179288	7.4e-09
rs2399915	10	12936781	G	T	0.540918	-0.0134383	0.0013251	3.6e-24
rs12775110	10	22518518	G	A	0.916542	-0.0139212	0.00237919	4.9e-09
rs4427471	10	23734114	G	T	0.725453	-0.00963799	0.0014709	5.7e-11
rs77948688	10	24885419	C	T	0.875569	0.0109749	0.00198044	3e-08
rs12771357	10	27873733	A	G	0.781718	-0.0124732	0.0015828	3.3e-15
rs7082075	10	31082591	A	G	0.450144	0.00846642	0.00132203	1.5e-10
rs662090	10	34496551	T	A	0.436599	-0.00735937	0.00132393	2.7e-08
rs7478426	10	44112214	C	T	0.929128	-0.0143165	0.00257925	2.8e-08
rs11204266	10	48552551	C	T	0.97269	0.0231373	0.00405114	1.1e-08
rs11598726	10	50537013	T	C	0.552042	0.00756423	0.00131497	8.8e-09
rs1916568	10	52120414	G	C	0.770555	0.00967635	0.00156152	5.8e-10
rs10995155	10	52723732	T	A	0.8307	0.00964642	0.00175842	4.1e-08
rs11599171	10	61394137	G	A	0.757684	0.0115692	0.00153602	5e-14
rs10821629	10	61744247	A	G	0.760152	-0.0104048	0.00153843	1.3e-11
rs10821747	10	62152721	A	G	0.556802	-0.00792547	0.00131931	1.9e-09
rs7908445	10	63723336	T	C	0.422855	0.0102301	0.00132601	1.2e-14
rs117426262	10	64850013	G	T	0.809834	-0.0104248	0.00167673	5.1e-10
rs11816559	10	69961989	G	A	0.813293	0.0149625	0.00167811	4.8e-19
rs10762498	10	73732665	T	C	0.409143	0.00840822	0.00133812	3.3e-10
rs1993005	10	76817937	C	T	0.746702	-0.00822362	0.00150671	4.8e-08
rs2395463	10	79039311	C	G	0.359664	0.00783016	0.0013651	9.7e-09
rs56044675	10	79557402	G	A	0.91009	-0.0142179	0.00228768	5.1e-10
rs6480922	10	80913782	T	C	0.203472	0.0162046	0.00163474	3.7e-23
rs10762861	10	81137196	A	G	0.309039	0.0156142	0.00142725	7.4e-28
rs10887756	10	89597650	T	A	0.215084	0.00986279	0.00161122	9.3e-10
rs2459117	10	89767584	G	A	0.977751	0.0273577	0.00445306	8.1e-10
rs792234	10	90151021	A	G	0.358937	-0.0076778	0.00137145	2.2e-08
rs11186505	10	92982908	G	A	0.720127	-0.0155833	0.00145626	1e-26
rs1867073	10	99793012	G	A	0.695826	-0.00930584	0.00143295	8.3e-11
rs4589215	10	101789420	A	G	0.602604	0.00750831	0.00133714	2e-08
rs6584383	10	102303065	C	G	0.781675	0.00919632	0.00158156	6.1e-09
rs1814101	10	102651814	T	C	0.177652	-0.011446	0.00171845	2.7e-11
rs79159857	10	104296418	C	G	0.901661	-0.0149674	0.00223014	1.9e-11
rs4387287	10	105677897	A	C	0.158957	0.0104546	0.00176437	3.1e-09
rs2782982	10	115788495	A	G	0.522483	-0.00804691	0.00131154	8.5e-10
rs59678906	10	119997476	G	A	0.649056	0.00832705	0.00137325	1.3e-09
rs10886281	10	120424316	G	A	0.670862	-0.00888362	0.00139334	1.8e-10
rs7086828	10	120905214	G	T	0.822351	-0.01052	0.00172314	1e-09
rs11198885	10	121096479	G	A	0.90454	-0.0206399	0.0022237	1.7e-20
rs4962647	10	126238572	T	C	0.342851	0.0100745	0.00139432	5e-13
rs74607346	10	126763829	G	A	0.86071	-0.0110368	0.00193347	1.1e-08
rs3858300	10	131342129	A	C	0.380119	-0.0101694	0.00134838	4.6e-14
rs3802984	11	197337	G	A	0.768966	0.00857597	0.00155115	3.2e-08
rs61868778	11	1891319	C	T	0.781709	-0.0101337	0.00158981	1.8e-10
rs61867027	11	2050120	G	C	0.830456	-0.0100353	0.00182132	3.6e-08
rs3213223	11	2156930	G	A	0.766753	0.00884703	0.00155661	1.3e-08
rs2237884	11	2799679	T	C	0.738242	-0.0179804	0.00149218	1.9e-33
rs78587978	11	11794359	G	A	0.837913	0.0108501	0.00177342	9.5e-10
rs10765988	11	12731218	C	T	0.587785	-0.0146372	0.00133539	5.9e-28
rs12288607	11	13230507	C	T	0.737785	-0.0121252	0.00149899	6e-16
rs74404771	11	14151532	C	T	0.929903	-0.0181632	0.00259499	2.6e-12
rs139565206	11	14224644	A	G	0.976167	-0.0256148	0.00436483	4.4e-09
rs10832948	11	18628730	G	A	0.582359	0.00874764	0.00132626	4.2e-11
rs1375973	11	26804398	G	A	0.54532	0.00748014	0.001321	1.5e-08
rs4133156	11	28927943	A	G	0.441878	-0.00718363	0.00131567	4.8e-08
rs11031002	11	30215261	T	A	0.867276	-0.0137197	0.00193802	1.4e-12
rs597053	11	30441946	T	C	0.696536	-0.0120102	0.00142657	3.8e-17
rs4755814	11	44366518	T	C	0.423408	0.00731343	0.00133033	3.9e-08
rs7943729	11	45183379	C	T	0.879424	-0.0117283	0.00201823	6.2e-09
rs111303112	11	45948498	G	C	0.976582	-0.0242942	0.00444081	4.5e-08
rs148510705	11	46104663	C	T	0.982662	-0.0283294	0.00508665	2.6e-08
rs923531	11	46198013	A	G	0.0378381	-0.0227759	0.00342591	3e-11
rs79043226	11	46385672	G	A	0.967379	-0.0224054	0.00377724	3e-09
rs116916924	11	48269422	G	T	0.989072	-0.0347082	0.00631938	4e-08
rs79721974	11	56231833	A	T	0.967371	0.0228132	0.00369581	6.7e-10
rs2866833	11	57784307	A	G	0.722683	0.00831883	0.0014621	1.3e-08
rs7118051	11	59296723	A	C	0.949382	0.0170601	0.0029836	1.1e-08
rs1877450	11	64991754	G	A	0.14091	-0.0107492	0.00187812	1e-08
rs146662663	11	66198955	G	A	0.977959	-0.028219	0.00446962	2.7e-10
rs35121740	11	67175349	G	A	0.945797	-0.0204889	0.00288702	1.3e-12
rs67976715	11	68023742	G	C	0.761965	0.0117252	0.00154449	3.2e-14
rs1352075	11	69457293	C	T	0.529524	0.00724543	0.00131367	3.5e-08
rs7112673	11	69846881	T	G	0.456369	-0.00777492	0.00131572	3.4e-09
rs78757099	11	75059358	C	T	0.944831	-0.026927	0.00286215	5.1e-21
rs17450692	11	76134923	C	T	0.67962	-0.00767668	0.00140565	4.7e-08
rs35861083	11	77239035	C	T	0.708161	-0.00915302	0.00144349	2.3e-10
rs522604	11	85299165	T	C	0.655797	0.00948172	0.00138036	6.5e-12
rs10830278	11	89216425	T	A	0.204262	-0.00960119	0.00163923	4.7e-09
rs11021246	11	95349566	T	A	0.757164	-0.00855391	0.00153418	2.5e-08
rs608995	11	100905733	A	T	0.755098	0.0084601	0.00152714	3e-08
rs2513097	11	116836212	A	G	0.761802	0.00840514	0.0015355	4.4e-08
rs150403348	11	118467590	G	A	0.986239	-0.0333603	0.00571291	5.2e-09
rs138488120	11	120144571	C	A	0.96199	0.0208067	0.00346758	2e-09
rs4505077	11	122806039	C	T	0.496737	-0.0122452	0.00131794	1.5e-20
rs503764	11	125840999	C	T	0.63975	0.00815287	0.00138614	4.1e-09
rs61898820	11	126026009	G	A	0.706864	-0.00892724	0.00144021	5.7e-10
rs7127911	11	128492549	G	T	0.733815	-0.00939684	0.00148455	2.5e-10
rs2300126	12	315391	A	G	0.52301	0.00732432	0.00131238	2.4e-08
rs515639	12	351323	C	T	0.873636	-0.0140767	0.00196132	7.1e-13
rs71447492	12	630808	G	A	0.858225	-0.0113637	0.00190972	2.7e-09
rs149363012	12	670520	C	T	0.973699	-0.0226597	0.00407414	2.7e-08
rs77797953	12	680676	A	G	0.919494	-0.0134227	0.00242836	3.2e-08
rs7969950	12	3408951	G	C	0.848078	-0.0106375	0.00181585	4.7e-09
rs7980119	12	11834683	T	C	0.910283	-0.012587	0.00228646	3.7e-08
rs9804739	12	12815752	C	G	0.128794	-0.0164378	0.00196592	6.2e-17
rs2066827	12	12871099	T	G	0.766911	0.0145985	0.00153954	2.5e-21
rs12312583	12	15371606	A	G	0.677114	0.00809898	0.00139322	6.1e-09
rs11045196	12	20527912	T	C	0.469436	-0.00992732	0.00131699	4.8e-14
rs11045348	12	20783100	C	T	0.733289	0.00842339	0.00148689	1.5e-08
rs6487360	12	23974620	A	G	0.563032	-0.00732307	0.00131904	2.8e-08
rs10842266	12	24203778	C	A	0.636111	-0.00941229	0.00139881	1.7e-11
rs11829884	12	27994433	G	A	0.943915	0.0157726	0.00283185	2.6e-08
rs139958466	12	28314144	C	G	0.970347	0.0326513	0.00399391	3e-16
rs71453712	12	29026391	T	G	0.842159	0.0109617	0.00180518	1.3e-09
rs10082956	12	29504556	A	G	0.714569	-0.0150241	0.0014463	2.8e-25
rs7964039	12	39736740	C	T	0.931296	-0.0144131	0.00258546	2.5e-08
rs117513842	12	46114288	C	T	0.954212	-0.0179161	0.00312569	9.9e-09
rs2241960	12	46580618	A	G	0.726266	-0.008315	0.00146109	1.3e-08
rs2045556	12	46673433	A	G	0.321391	-0.0144601	0.00140039	5.4e-25
rs2732482	12	48762231	T	C	0.261012	-0.00850796	0.00148392	9.8e-09
rs1979702	12	50462647	T	C	0.433676	0.010117	0.00131498	1.4e-14
rs12816236	12	53369540	G	A	0.950012	-0.0172799	0.00299477	7.9e-09
rs77508451	12	56428244	G	A	0.939029	-0.0207965	0.00272258	2.2e-14
rs2277339	12	57146069	T	G	0.895879	0.0179981	0.00213491	3.4e-17
rs17556520	12	59680013	C	T	0.826124	0.00940633	0.00171853	4.4e-08
rs516590	12	65100884	C	T	0.413976	0.00834385	0.00133765	4.4e-10
rs189349030	12	66048333	G	C	0.99209	0.0460133	0.00773966	2.8e-09
rs191421605	12	66164525	C	T	0.98095	0.034695	0.00526214	4.3e-11
rs191372960	12	66328598	A	G	0.989658	0.0453899	0.00671909	1.4e-11
rs74097847	12	66361242	C	T	0.967168	0.0289448	0.00366118	2.7e-15
rs11615712	12	69619736	A	T	0.545579	-0.010978	0.00131266	6.1e-17
rs190351178	12	77404016	G	A	0.973014	0.0228604	0.00409057	2.3e-08
rs771648	12	77547182	T	C	0.430862	0.00972031	0.00131961	1.8e-13
rs17465678	12	89997478	T	C	0.959538	0.0189366	0.00335572	1.7e-08
rs10492231	12	91469477	C	T	0.881576	-0.0146083	0.00201736	4.4e-13
rs77341659	12	93705840	G	A	0.964286	0.0197433	0.00350709	1.8e-08
rs73218707	12	93848923	C	T	0.785873	-0.00994847	0.00159204	4.1e-10
rs117039724	12	93918863	G	C	0.971387	-0.0278016	0.0040043	3.8e-12
rs79522455	12	94299561	G	A	0.957596	0.0254434	0.00336366	3.9e-14
rs12368566	12	102391695	T	G	0.643215	0.0139812	0.00147394	2.4e-21
rs118012216	12	103005164	A	G	0.960677	-0.0186772	0.00338372	3.4e-08
rs117514584	12	104186193	T	C	0.98438	-0.0367087	0.00539246	9.9e-12
rs61941958	12	106957648	C	A	0.906231	0.0136058	0.00230342	3.5e-09
rs4964509	12	107357058	C	T	0.544889	0.00875215	0.00131106	2.5e-11
rs2551842	12	116274102	A	G	0.833644	0.0104619	0.00177246	3.6e-09
rs61936938	12	116400024	A	C	0.837637	0.0116834	0.00177248	4.4e-11
rs7314377	12	117234676	G	T	0.105688	-0.0124755	0.0021308	4.8e-09
rs11837918	12	117347173	C	G	0.920368	0.0168003	0.0024253	4.3e-12
rs11065015	12	120520863	C	T	0.972775	0.0345459	0.0040834	2.7e-17
rs145001968	12	121824617	T	G	0.982018	0.0272435	0.00496965	4.2e-08
rs28629903	12	122497001	T	C	0.435611	0.0118008	0.0013178	3.4e-19
rs11060112	12	123292503	A	C	0.730011	0.00815929	0.00147968	3.5e-08
rs6598198	12	132552494	A	T	0.806875	-0.0114475	0.00166519	6.2e-12
rs78663714	12	133324589	G	A	0.973225	-0.0228874	0.00403431	1.4e-08
rs9579887	13	21122432	A	G	0.917691	0.0133494	0.00242357	3.6e-08
rs77509251	13	27959981	G	A	0.845732	-0.0100354	0.00183962	4.9e-08
rs7991883	13	30157458	A	G	0.900976	-0.0138331	0.00221228	4e-10
rs1207944	13	33019845	G	T	0.561639	0.00931834	0.00132703	2.2e-12
rs34983019	13	33826126	A	T	0.767649	-0.00956423	0.00156632	1e-09
rs750899	13	40154145	T	C	0.154367	0.0101591	0.00182344	2.5e-08
rs2875409	13	41112849	G	A	0.950219	0.0224065	0.00302954	1.4e-13
rs41284155	13	46594619	T	C	0.984368	0.0309203	0.00560443	3.4e-08
rs9567702	13	47132052	A	G	0.565327	-0.00777817	0.0013253	4.4e-09
rs9534584	13	47869524	G	A	0.679218	-0.00846315	0.00141115	2e-09
rs9568014	13	48711793	C	T	0.777614	-0.00906668	0.00158682	1.1e-08
rs12100243	13	50438748	G	A	0.743155	0.0103666	0.0015065	5.9e-12
rs2740528	13	50871832	C	A	0.682308	-0.0127831	0.00141279	1.5e-19
rs803804	13	71599302	C	T	0.362458	-0.00807584	0.00138785	5.9e-09
rs2196979	13	73343039	C	T	0.287917	0.009226	0.00145098	2e-10
rs61966256	13	73649410	C	T	0.903453	0.0127247	0.00226554	1.9e-08
rs9574547	13	80631417	C	A	0.794965	-0.011338	0.00162835	3.3e-12
rs9319140	13	85897215	T	A	0.630309	-0.00767638	0.00138521	3e-08
rs9515884	13	91779999	A	T	0.832769	0.00979492	0.00177407	3.4e-08
rs61970329	13	91976589	C	T	0.925524	-0.0149375	0.00254922	4.6e-09
rs17174742	13	94574965	T	C	0.685576	0.00774962	0.00142012	4.8e-08
rs9557049	13	99418714	C	A	0.719692	-0.00904554	0.0014701	7.6e-10
rs502117	13	101969872	C	G	0.585315	-0.00742591	0.00133504	2.7e-08
rs3024735	13	113819513	G	A	0.802841	-0.00974957	0.00165611	3.9e-09
rs34446677	13	114741075	C	T	0.926254	-0.0141038	0.00251962	2.2e-08
rs74242229	13	114996222	C	A	0.912861	0.0128575	0.00233809	3.8e-08
rs8019890	14	21538067	C	A	0.46895	-0.0160101	0.00133497	3.9e-33
rs2319817	14	21801136	G	A	0.882871	-0.0205286	0.00209825	1.3e-22
rs35681305	14	23679432	A	G	0.839107	-0.0100829	0.00181038	2.6e-08
rs2145566	14	23921910	C	T	0.233254	-0.0105552	0.00155271	1.1e-11
rs743271	14	24548567	G	A	0.324444	-0.00989097	0.00143492	5.5e-12
rs12436683	14	35213280	C	G	0.877678	-0.0114444	0.0020228	1.5e-08
rs138679872	14	36126651	C	T	0.882895	-0.0145686	0.0020528	1.3e-12
rs4548774	14	36984399	T	C	0.597369	0.00843213	0.00135095	4.3e-10
rs1958644	14	54321284	G	A	0.329675	-0.00790888	0.00140064	1.6e-08
rs811153	14	54619316	C	T	0.189862	-0.00920948	0.00167393	3.8e-08
rs12886075	14	55191220	C	T	0.398431	0.00805777	0.00140469	9.7e-09
rs7158665	14	55235050	G	A	0.492628	-0.0109238	0.00133402	2.6e-16
rs2114612	14	59291426	G	T	0.817473	0.0104622	0.00171613	1.1e-09
rs150380031	14	60280825	T	C	0.984382	-0.0303286	0.00554953	4.6e-08
rs2038432	14	65153526	C	T	0.428406	0.0100005	0.0013433	9.7e-14
rs7150606	14	68413076	G	T	0.857988	0.0144609	0.00188313	1.6e-14
rs11627234	14	69119193	G	C	0.762985	0.00970892	0.00154495	3.3e-10
rs227407	14	70482433	T	C	0.299723	-0.00981308	0.00145995	1.8e-11
rs12880103	14	73729784	G	C	0.813494	0.0152833	0.00169374	1.8e-19
rs730384	14	74889870	G	A	0.559441	0.00946654	0.00133029	1.1e-12
rs61993113	14	79857192	T	C	0.619803	0.00740405	0.00135161	4.3e-08
rs73323540	14	88889886	T	C	0.96607	0.020847	0.00363178	9.5e-09
rs75475571	14	92102042	T	G	0.892166	0.0119897	0.00212351	1.6e-08
rs73337869	14	92275721	C	A	0.848973	-0.0143512	0.00184404	7.1e-15
rs73336839	14	94576592	C	G	0.82322	-0.0109903	0.00174037	2.7e-10
rs61980585	14	94768833	A	G	0.802922	-0.00936468	0.00167359	2.2e-08
rs55862705	14	94866482	A	G	0.904478	-0.0186216	0.00224053	9.5e-17
rs74482981	14	101308674	A	G	0.96445	-0.0212804	0.00354199	1.9e-09
rs12885878	14	104007555	A	G	0.226566	0.0156527	0.00160909	2.3e-22
rs11628510	14	105275365	A	G	0.36522	0.00918544	0.0013713	2.1e-11
rs74379453	15	38333086	C	A	0.891908	-0.0146953	0.00212906	5.1e-12
rs149232230	15	38365344	A	G	0.941022	0.0156452	0.0027725	1.7e-08
rs8034177	15	40642854	G	A	0.33984	-0.00760585	0.00139077	4.5e-08
rs76331864	15	40660043	G	T	0.984699	0.0309185	0.00540638	1.1e-08
rs72724130	15	41977690	A	T	0.948525	0.0179153	0.00303743	3.7e-09
rs138570705	15	44266730	G	A	0.97504	0.0230582	0.00418729	3.7e-08
rs8042740	15	48686310	C	T	0.909437	0.0258449	0.00232034	8.2e-29
rs190952699	15	50800009	T	C	0.990617	0.0430047	0.00695437	6.3e-10
rs2663530	15	51127650	G	A	0.75375	-0.0118796	0.00151711	4.9e-15
rs146909987	15	51635892	G	A	0.992079	0.0415477	0.0075667	4e-08
rs17191442	15	60800145	A	G	0.895964	-0.0125783	0.0021475	4.7e-09
rs782917	15	61399109	G	A	0.775893	0.0134713	0.00157719	1.3e-17
rs28373613	15	62205088	G	A	0.568991	0.011076	0.0013179	4.3e-17
rs17184256	15	63785421	A	G	0.689101	-0.00935744	0.00141062	3.3e-11
rs2414910	15	66976149	G	T	0.211698	0.0110109	0.00161808	1e-11
rs28661832	15	69964322	T	C	0.646933	0.0123565	0.00141966	3.2e-18
rs16956328	15	72143855	A	T	0.782916	-0.00978282	0.00158707	7.1e-10
rs7497390	15	72899534	C	T	0.115217	0.0128424	0.00204522	3.4e-10
rs72743345	15	74072915	C	T	0.906687	0.0178594	0.00226109	2.8e-15
rs7496005	15	74173668	A	G	0.668235	-0.0143862	0.00139687	7.1e-25
rs117352952	15	77042932	T	A	0.982212	-0.0323906	0.00503901	1.3e-10
rs4778890	15	81589648	C	G	0.922403	-0.0170407	0.00244628	3.3e-12
rs1564641	15	81790468	A	G	0.469532	-0.00791586	0.00131994	2e-09
rs79722445	15	83976054	G	A	0.930728	0.0144741	0.00264989	4.7e-08
rs118053421	15	84207648	T	C	0.984428	-0.0297421	0.00535848	2.8e-08
rs139578998	15	84375611	A	G	0.987944	0.0385081	0.00612322	3.2e-10
rs118136305	15	84438293	T	G	0.989114	-0.0423359	0.00638425	3.3e-11
rs11638355	15	84643342	C	T	0.970456	-0.0322955	0.00386138	6.1e-17
rs140206840	15	84651057	G	A	0.974175	0.0274629	0.00412283	2.7e-11
rs147660502	15	89337944	G	C	0.97842	-0.0303311	0.00461374	4.9e-11
rs4080952	15	89398825	C	T	0.461604	0.0136235	0.00138223	6.4e-23
rs7175587	15	94509588	T	C	0.472684	-0.00801392	0.00131743	1.2e-09
rs12908109	15	99044519	G	A	0.968061	-0.0224674	0.00378469	2.9e-09
rs138799511	15	99173787	G	A	0.985567	0.0495719	0.00552425	2.9e-19
rs138864199	15	99222673	G	A	0.985314	0.0404531	0.00549186	1.8e-13
rs7163054	15	100548715	G	C	0.81962	0.0100206	0.00172445	6.2e-09
rs11247171	15	100777564	C	G	0.65379	0.0104099	0.001377	4e-14
rs1055406	15	101603788	C	T	0.853117	0.0119682	0.00185213	1e-10
rs11852310	15	101998600	G	C	0.183051	-0.014453	0.00169984	1.9e-17
rs111371199	16	327060	T	C	0.948553	0.0184968	0.00313481	3.6e-09
rs9924506	16	364128	C	T	0.663799	0.00963064	0.00139813	5.7e-12
rs62030865	16	616701	G	A	0.78559	-0.0165315	0.00162231	2.2e-24
rs35168378	16	920870	C	T	0.97294	0.0248357	0.00403988	7.9e-10
rs116928895	16	965589	C	A	0.943027	-0.015551	0.00283474	4.1e-08
rs113892113	16	2013488	G	T	0.872643	-0.011633	0.00196764	3.4e-09
rs78183690	16	2532973	G	C	0.902481	-0.0125977	0.00228532	3.5e-08
rs11075041	16	12102787	C	T	0.515817	-0.00727776	0.00131224	2.9e-08
rs59834223	16	14195118	G	A	0.854923	-0.0128388	0.00193075	2.9e-11
rs6498525	16	15051703	A	G	0.605819	-0.00852509	0.00155977	4.6e-08
rs149204797	16	16116181	C	A	0.979075	0.0323237	0.0048059	1.7e-11
rs6497337	16	19244424	A	G	0.350026	0.00791722	0.00143676	3.6e-08
rs12919283	16	24681460	G	A	0.6934	-0.00950593	0.00144143	4.3e-11
rs34248724	16	29869176	C	T	0.718375	-0.00897442	0.00147836	1.3e-09
rs62029416	16	49853190	C	T	0.650846	0.0108529	0.00137696	3.2e-15
rs34652933	16	51084024	T	C	0.786397	0.0113725	0.00163092	3.1e-12
rs7187949	16	53408462	T	C	0.725736	0.00935197	0.00147614	2.4e-10
rs58020246	16	66956610	T	C	0.979044	0.0308693	0.00458088	1.6e-11
rs117616318	16	66995927	G	A	0.992864	-0.0458149	0.00783702	5e-09
rs75280012	16	67209221	C	A	0.971301	0.022167	0.00393074	1.7e-08
rs696589	16	68544498	A	G	0.485527	0.00825959	0.00132445	4.5e-10
rs62050644	16	70014622	A	G	0.217704	0.0141706	0.0015894	4.8e-19
rs9922596	16	72006370	C	T	0.779921	0.00871467	0.00158646	3.9e-08
rs62059212	16	75158159	C	T	0.671589	0.00929714	0.00140537	3.7e-11
rs34349900	16	78041955	T	A	0.488798	-0.00768945	0.00131774	5.4e-09
rs1424113	16	79172065	A	G	0.858635	-0.0123907	0.00188152	4.5e-11
rs11639612	16	81708442	C	T	0.76071	0.00876396	0.00155243	1.6e-08
rs7405197	16	82169833	C	A	0.361324	0.0100096	0.00136909	2.6e-13
rs36028059	16	84859672	A	G	0.575241	0.0074138	0.00133637	2.9e-08
rs8044280	16	88453658	C	G	0.709583	-0.00885114	0.00148037	2.2e-09
rs4782422	16	88754670	G	A	0.878293	0.0152315	0.00204776	1e-13
rs886950	16	89836872	T	C	0.584386	0.00789493	0.0013331	3.2e-09
rs2663351	17	925006	T	C	0.641082	0.00784194	0.00138705	1.6e-08
rs6502670	17	1328381	G	T	0.374436	0.00761421	0.00135385	1.9e-08
rs62090013	17	1616498	G	A	0.961638	0.0201892	0.00355908	1.4e-08
rs12150053	17	1664469	T	C	0.623097	0.00898048	0.0013558	3.5e-11
rs11869171	17	1965279	G	A	0.979817	-0.032393	0.00465288	3.4e-12
rs62062581	17	7566274	T	G	0.828252	-0.0169545	0.00176337	6.9e-22
rs7206953	17	8166378	T	C	0.264765	-0.0098224	0.00147978	3.2e-11
rs147747231	17	17752639	C	A	0.98545	-0.0427142	0.0055314	1.1e-14
rs12952913	17	18020050	C	T	0.940772	0.0157656	0.00284432	3e-08
rs35870683	17	21135730	A	G	0.774101	-0.0112936	0.00157432	7.3e-13
rs11555978	17	26684368	G	A	0.969114	0.0215221	0.00382733	1.9e-08
rs117018293	17	26909156	C	T	0.96933	-0.0242549	0.00378947	1.5e-10
rs7220401	17	27935688	T	C	0.520093	0.00888774	0.00131249	1.3e-11
rs78880702	17	29437094	T	C	0.977942	0.0254748	0.00445639	1.1e-08
rs138429504	17	29714512	A	G	0.985077	0.0317591	0.00572172	2.8e-08
rs1964662	17	30587802	G	C	0.589198	-0.00790338	0.00133606	3.3e-09
rs12601476	17	36896746	T	C	0.498515	-0.00755071	0.00132399	1.2e-08
rs12453732	17	38177839	A	C	0.594707	0.0074754	0.00136671	4.5e-08
rs74731707	17	39920321	G	A	0.94595	0.0183995	0.00288952	1.9e-10
rs11079051	17	40846131	A	C	0.463512	-0.00969986	0.0013186	1.9e-13
rs12951622	17	43146476	C	G	0.923542	0.0146196	0.00247436	3.5e-09
rs919109	17	46675977	G	C	0.861222	-0.0117332	0.00189742	6.3e-10
rs62064572	17	46708650	G	A	0.894966	0.0176316	0.00213045	1.3e-16
rs12948798	17	47275360	G	A	0.611965	-0.00828981	0.00134798	7.8e-10
rs1155520	17	54172840	T	G	0.578239	0.00916363	0.00130841	2.5e-12
rs10515128	17	54568827	C	T	0.915521	-0.0146496	0.00235313	4.8e-10
rs7225788	17	56815750	C	T	0.722189	-0.0084262	0.00145776	7.5e-09
rs111857062	17	58037413	T	C	0.964099	0.0201817	0.00357321	1.6e-08
rs8080537	17	59452136	A	G	0.0627983	0.0160291	0.00270333	3e-09
rs112424403	17	59559171	A	C	0.882032	-0.015781	0.00228962	5.5e-12
rs144453045	17	61150322	C	T	0.982274	0.0377897	0.00542127	3.2e-12
rs72845886	17	61666687	C	T	0.942792	-0.0363213	0.00281311	3.9e-38
rs140491076	17	62564895	G	C	0.951541	-0.0236197	0.00308561	1.9e-14
rs77388117	17	68151469	C	T	0.92564	0.0219969	0.00249328	1.1e-18
rs12325771	17	69873469	C	T	0.864465	0.0140072	0.0019376	4.9e-13
rs1985808	17	73238208	T	C	0.079876	-0.0146272	0.00241497	1.4e-09
rs4490057	17	76375095	A	G	0.499964	-0.00932057	0.00134131	3.7e-12
rs7220955	17	76700063	G	A	0.447986	0.0107628	0.00131638	2.9e-16
rs62072985	17	79048467	C	T	0.638339	0.0130552	0.00136582	1.2e-21
rs4075239	17	79958142	G	C	0.392493	-0.00881404	0.00134319	5.3e-11
rs11665312	18	132649	G	A	0.769256	-0.00898569	0.00158382	1.4e-08
rs57126421	18	2656989	A	G	0.76234	0.00885234	0.00155434	1.2e-08
rs59313893	18	7543681	A	C	0.847347	-0.0104095	0.00183634	1.4e-08
rs6505771	18	12928541	G	A	0.373887	0.00863096	0.00136451	2.5e-10
rs372334264	18	20148559	G	A	0.989621	0.0377671	0.00668378	1.6e-08
rs146419057	18	20236663	C	T	0.988543	0.035116	0.00640211	4.1e-08
rs111810152	18	20669255	T	G	0.93681	-0.0186316	0.00285793	7.1e-11
rs74332099	18	20830252	C	T	0.882158	-0.0127635	0.00203891	3.9e-10
rs9965569	18	22684089	T	C	0.528981	-0.00725746	0.00132123	4e-08
rs7230974	18	22791902	C	T	0.512765	0.00831311	0.00132719	3.8e-10
rs12964768	18	23742176	C	T	0.960786	-0.0187318	0.00339159	3.3e-08
rs9960619	18	33040095	C	T	0.655605	-0.0108226	0.00138432	5.4e-15
rs1460513	18	41457786	C	T	0.731849	-0.00906709	0.00149197	1.2e-09
rs2359883	18	41904611	A	G	0.858852	0.0105569	0.00189091	2.4e-08
rs2060416	18	44576240	G	C	0.539459	0.00722242	0.00132151	4.6e-08
rs1489168	18	45875517	T	A	0.665626	-0.00893185	0.00141715	2.9e-10
rs3736242	18	46474746	C	T	0.756284	0.00850647	0.00154815	3.9e-08
rs72921672	18	46604842	A	T	0.952385	-0.0173949	0.0030966	1.9e-08
rs6567080	18	57034040	C	T	0.844627	-0.0108827	0.00181954	2.2e-09
rs72989246	18	57721198	C	T	0.884432	-0.0116839	0.00205256	1.3e-08
rs74540285	18	74972027	A	T	0.959008	0.0209407	0.00332658	3.1e-10
rs60367979	18	77181332	A	G	0.692477	0.011118	0.00143553	9.6e-15
rs2285906	19	1008683	G	A	0.848805	-0.0119165	0.00183495	8.3e-11
rs35500465	19	1158884	G	A	0.760008	0.00940257	0.00154991	1.3e-09
rs1051767	19	2099362	C	T	0.668758	-0.00851324	0.00155628	4.5e-08
rs7254775	19	2518325	C	T	0.733017	-0.00922387	0.00148754	5.6e-10
rs62128016	19	3330671	C	T	0.667406	0.00799007	0.00140629	1.3e-08
rs62131468	19	3984788	C	G	0.812619	-0.0114824	0.00170832	1.8e-11
rs62112535	19	4914819	T	C	0.927937	-0.0218354	0.00259759	4.2e-17
rs78333947	19	10253761	G	A	0.951987	-0.0351718	0.00306546	1.8e-30
rs73514817	19	12176709	T	C	0.858631	-0.0159649	0.00188461	2.4e-17
rs590772	19	16411609	C	T	0.879881	0.012228	0.00203808	2e-09
rs8105356	19	17056676	T	C	0.573496	0.00742305	0.00133426	2.6e-08
rs2288544	19	17337025	C	T	0.779013	0.00976704	0.00158786	7.7e-10
rs143123004	19	18109376	G	C	0.972803	0.0233277	0.00406018	9.2e-09
rs78061871	19	18566637	G	A	0.841927	0.011316	0.00180009	3.3e-10
rs12461902	19	30265235	G	A	0.670406	-0.0081403	0.00140758	7.3e-09
rs8110509	19	30981639	C	A	0.782144	-0.0103056	0.0016115	1.6e-10
rs10406327	19	33890838	C	G	0.521278	-0.00722137	0.0013165	4.1e-08
rs77127536	19	36178698	G	A	0.843354	-0.0116358	0.00180664	1.2e-10
rs62112152	19	36652747	C	T	0.906813	-0.0137154	0.00225603	1.2e-09
rs4803348	19	41118707	G	C	0.635999	-0.00748235	0.00136449	4.2e-08
rs1800468	19	41860587	C	T	0.915116	0.0148961	0.0023846	4.2e-10
rs34810028	19	45440761	A	T	0.499597	0.00847679	0.0013813	8.4e-10
rs8109622	19	46900253	C	G	0.0433074	-0.020056	0.00325713	7.4e-10
rs76246107	19	50121274	G	A	0.919485	0.0172965	0.00247912	3e-12
rs187051407	19	55908139	A	G	0.902532	0.014853	0.00224866	4e-11
rs73061106	19	56045712	G	A	0.973292	0.0499919	0.00412472	8.3e-34
rs6051666	20	3213372	T	A	0.795307	-0.00911709	0.0016379	2.6e-08
rs4815645	20	4076588	G	T	0.232931	0.00882498	0.00156109	1.6e-08
rs6116204	20	4088742	A	T	0.83501	-0.0206885	0.0017705	1.5e-31
rs11908536	20	5058969	G	A	0.88496	0.0149447	0.00205521	3.6e-13
rs6085434	20	6184644	C	G	0.485725	-0.00748846	0.00133137	1.9e-08
rs6140015	20	6487524	A	G	0.596721	0.0243151	0.00133869	1e-73
rs111475522	20	6699547	C	T	0.943213	-0.0166164	0.00283201	4.4e-09
rs911641	20	13259045	C	G	0.634203	-0.00998481	0.00136845	3e-13
rs2236252	20	17597531	C	T	0.833269	0.0102161	0.00175796	6.2e-09
rs41395244	20	17777756	G	A	0.7268	0.00834566	0.00147155	1.4e-08
rs6081867	20	20052981	G	A	0.563765	0.00722907	0.00132511	4.9e-08
rs34554466	20	20368535	A	T	0.757067	0.00846245	0.00153974	3.9e-08
rs113818546	20	30369090	C	T	0.787603	-0.0104739	0.00160143	6.1e-11
rs79808586	20	31276337	T	A	0.955192	0.019394	0.00326449	2.8e-09
rs117052155	20	31701449	T	A	0.97699	-0.0304287	0.00447368	1e-11
rs77972315	20	32248544	G	A	0.978239	0.0404318	0.0045449	5.8e-19
rs147818554	20	32473263	C	T	0.98643	-0.0441948	0.00616682	7.7e-13
rs56238684	20	33236696	G	C	0.904691	0.0258148	0.00226052	3.3e-30
rs144057587	20	33358593	C	T	0.98764	-0.0552234	0.0065198	2.5e-17
rs116934196	20	33833838	T	C	0.981782	0.0307133	0.00520521	3.6e-09
rs142686532	20	33896544	G	A	0.992851	-0.063984	0.0079789	1.1e-15
rs11699844	20	34427754	T	G	0.959862	-0.0329894	0.00333595	4.6e-23
rs117730662	20	35468190	G	A	0.963766	-0.030293	0.00352747	8.9e-18
rs6011945	20	35950246	G	A	0.978761	-0.0271413	0.00458394	3.2e-09
rs197670	20	44468512	T	C	0.320806	-0.00821771	0.00140409	4.8e-09
rs396221	20	46274089	T	G	0.55768	0.00723758	0.00131913	4.1e-08
rs13044335	20	47396793	A	C	0.744501	-0.00826194	0.00151053	4.5e-08
rs13433101	20	47590832	T	G	0.892685	0.0141618	0.00212262	2.5e-11
rs6020421	20	48904038	T	C	0.42577	-0.00843504	0.00132824	2.1e-10
rs6126034	20	49146181	A	T	0.916414	-0.0130683	0.002381	4.1e-08
rs6024739	20	54839615	T	C	0.238709	0.00975624	0.00154261	2.5e-10
rs13039746	20	57619428	G	C	0.78737	0.0103551	0.00161692	1.5e-10
rs2274933	20	60897488	G	A	0.779147	0.00902685	0.0015882	1.3e-08
rs13039836	20	61445370	G	A	0.976661	-0.031593	0.00460976	7.2e-12
rs372862	21	17320407	G	A	0.178462	0.00979459	0.00173156	1.5e-08
rs2226350	21	27516617	T	C	0.652102	0.00764715	0.00138497	3.4e-08
rs182774	21	28314596	C	A	0.259014	-0.00888605	0.00151031	4e-09
rs77222011	21	28399001	A	G	0.926127	0.014016	0.0025386	3.4e-08
rs74601368	21	30030038	A	G	0.914395	-0.0141999	0.00237805	2.4e-09
rs9978987	21	33007192	G	A	0.772107	-0.00927804	0.00158988	5.4e-09
rs73900325	21	34752952	G	A	0.965835	-0.0202847	0.00366076	3e-08
rs1018757	21	35672270	A	G	0.260254	-0.0132764	0.00150191	9.6e-19
rs9976368	21	38587916	A	G	0.690966	-0.00810944	0.00142925	1.4e-08
rs9976523	21	47032395	G	A	0.871533	0.0111066	0.00197622	1.9e-08
rs4819200	21	47516905	C	T	0.918511	-0.0241472	0.00243634	3.7e-23
rs35665085	22	17625915	G	A	0.94403	0.0178688	0.00286536	4.5e-10
rs2904552	22	18905964	C	T	0.895846	-0.0121909	0.00222004	4e-08
rs1638038	22	20775082	G	C	0.633241	-0.0122044	0.00136981	5.1e-19
rs926335	22	28046423	C	T	0.526905	-0.00911292	0.00132475	6e-12
rs5752820	22	29258713	A	G	0.965105	0.0315625	0.00360159	1.9e-18
rs5752989	22	30365780	G	A	0.428849	0.011362	0.00133173	1.4e-17
rs5749473	22	33020619	C	T	0.920931	0.0162029	0.00243734	3e-11
rs77149271	22	36769402	T	G	0.911838	-0.0131067	0.00233669	2e-08
rs5750482	22	38117943	T	C	0.371313	-0.0086921	0.00136624	2e-10
rs5750823	22	39829973	C	T	0.256305	-0.0107918	0.00151586	1.1e-12
rs112119625	22	41208244	C	T	0.960798	0.0222328	0.00350411	2.2e-10
rs12157531	22	46429851	G	A	0.936317	-0.0218661	0.00271545	8.1e-16
rs4468	22	50167652	T	C	0.578409	-0.00980048	0.0014	2.6e-12

## Sheet: BMI
BMI SNPs for MVMR (after clumping)
SNP	CHR	BP	effect_allele	other_allele	EAF	BETA	SE	P_VALUE
rs28788874	1	1520725	C	T	0.585068	0.0173238	0.00227463	2.6e-14
rs4648827	1	1699201	C	A	0.731178	0.0124418	0.00222991	2.4e-08
rs12409875	1	2424765	G	A	0.512925	0.0111206	0.00197002	1.7e-08
rs7513688	1	6652745	G	A	0.640045	-0.0114104	0.00206097	3.1e-08
rs12128526	1	7723957	G	A	0.542545	-0.0111254	0.00197922	1.9e-08
rs284313	1	10736434	A	G	0.453243	0.0108193	0.00198105	4.7e-08
rs12569355	1	11923737	A	G	0.880488	-0.0174517	0.0030518	1.1e-08
rs9439632	1	16830833	C	T	0.502716	-0.0107338	0.00196836	4.9e-08
rs10917498	1	19906231	G	A	0.761676	0.0126603	0.0023147	4.5e-08
rs309518	1	23253114	A	C	0.353412	0.0119354	0.00209127	1.1e-08
rs6656079	1	32160918	A	G	0.344339	-0.0118639	0.00210708	1.8e-08
rs12561762	1	33225668	G	A	0.810322	0.0161351	0.00251705	1.5e-10
rs12031634	1	34584393	G	A	0.703428	0.0129628	0.0021674	2.2e-09
rs72634501	1	39551488	T	C	0.761867	-0.0161205	0.00234675	6.5e-12
rs7523668	1	42408159	G	A	0.434184	0.0108905	0.00199244	4.6e-08
rs181364381	1	45998888	G	A	0.961551	0.0300462	0.00513505	4.9e-09
rs11211476	1	47648377	C	T	0.53379	0.0130974	0.0020186	8.7e-11
rs12137284	1	49221214	G	A	0.757143	-0.0149825	0.00232073	1.1e-10
rs12735035	1	50221366	A	C	0.427209	0.0129953	0.00199359	7.1e-11
rs640996	1	54714126	C	T	0.334243	-0.0120759	0.00209033	7.6e-09
rs36125117	1	62398246	T	C	0.789818	0.013561	0.00243384	2.5e-08
rs41313250	1	62483623	A	G	0.878562	0.0180532	0.00310881	6.4e-09
rs12086650	1	65932355	T	C	0.959706	-0.0286885	0.00502935	1.2e-08
rs4255357	1	66399895	G	A	0.465816	-0.0132677	0.00199037	2.6e-11
rs11209896	1	72512988	G	A	0.577103	-0.0139473	0.0019962	2.8e-12
rs6690871	1	74977277	A	G	0.593268	-0.0171378	0.00201905	2.1e-17
rs12035349	1	77557339	A	G	0.87159	-0.018548	0.00297662	4.6e-10
rs115281275	1	77991129	T	A	0.968658	-0.04362	0.00593972	2.1e-13
rs71641333	1	78743005	T	A	0.927123	-0.0278327	0.00389293	8.7e-13
rs11162968	1	80784642	T	C	0.68382	-0.0132667	0.002125	4.3e-10
rs284217	1	82356110	T	C	0.243732	0.0158967	0.00229878	4.7e-12
rs1008078	1	91189731	C	T	0.604467	-0.0118513	0.00202139	4.5e-09
rs3131815	1	92664966	C	T	0.805176	-0.0141546	0.00249237	1.4e-08
rs4274114	1	96254487	C	G	0.272369	-0.0149863	0.00224227	2.3e-11
rs17115758	1	97260472	C	T	0.666986	-0.0141188	0.00208862	1.4e-11
rs4375301	1	98298371	A	G	0.76796	-0.0136859	0.00234332	5.2e-09
rs72697614	1	107514107	C	A	0.680199	-0.0126834	0.00214063	3.1e-09
rs33955687	1	107942560	C	A	0.708558	0.0136003	0.00222111	9.2e-10
rs56218586	1	109843746	G	C	0.943733	-0.0234823	0.00427867	4.1e-08
rs78985438	1	111312967	A	C	0.945217	0.0236865	0.00433841	4.8e-08
rs3754030	1	112272001	C	T	0.460708	0.0123514	0.00198393	4.8e-10
rs7549358	1	115252609	G	C	0.355744	0.0116889	0.00205863	1.4e-08
rs59051938	1	118850501	G	T	0.745001	-0.0127531	0.00226765	1.9e-08
rs1106529	1	119531497	G	A	0.261172	0.0136344	0.00224476	1.2e-09
rs77444832	1	150388945	A	T	0.963194	-0.0292298	0.00533236	4.2e-08
rs114642528	1	151091233	G	A	0.978814	-0.0376306	0.00684253	3.8e-08
rs1870940	1	154984363	G	A	0.728546	-0.0140994	0.0022333	2.7e-10
rs75925257	1	155138842	G	A	0.882334	-0.0196615	0.00305688	1.3e-10
rs76102184	1	156171486	C	T	0.97607	-0.0526177	0.0066711	3.1e-15
rs4614250	1	156432746	T	C	0.0740467	-0.0228602	0.00377449	1.4e-09
rs35277691	1	171415327	A	C	0.905966	-0.022077	0.00338014	6.5e-11
rs148137538	1	173399677	A	G	0.976567	0.0381995	0.00659563	7e-09
rs61826818	1	173712822	G	T	0.878431	-0.0177389	0.00302668	4.6e-09
rs149348426	1	174419340	A	T	0.981009	0.0412635	0.00753814	4.4e-08
rs746583	1	177751536	T	C	0.275327	-0.0121714	0.00220914	3.6e-08
rs2068973	1	177792715	G	A	0.655137	-0.0225853	0.00207984	1.8e-27
rs4498770	1	184638266	C	T	0.483421	0.011206	0.00196909	1.3e-08
rs815342	1	190112653	T	C	0.631115	-0.0153156	0.00205406	8.9e-14
rs10921304	1	192991783	G	A	0.233845	0.0127087	0.00232876	4.8e-08
rs12130221	1	194825306	A	T	0.683545	0.0115874	0.00212142	4.7e-08
rs12140782	1	197002527	C	G	0.691201	0.0117048	0.00213325	4.1e-08
rs704633	1	201760981	A	G	0.348123	-0.0132787	0.00207701	1.6e-10
rs11590076	1	202122783	C	A	0.681339	0.0126632	0.00211474	2.1e-09
rs13303252	1	203485142	C	T	0.823697	-0.0152128	0.00261443	5.9e-09
rs4445469	1	209202299	C	G	0.368627	0.0115741	0.00205926	1.9e-08
rs1395753	1	209490527	A	T	0.868381	-0.0161208	0.00291828	3.3e-08
rs12144127	1	210077450	C	T	0.892233	-0.0191405	0.00319391	2.1e-09
rs7518221	1	225561346	T	C	0.352656	0.0115134	0.00206428	2.4e-08
rs2281721	1	230297136	C	T	0.386942	0.0112615	0.00202597	2.7e-08
rs116434918	1	243331684	T	C	0.957906	-0.0273369	0.00495808	3.5e-08
rs1474053	2	224086	T	A	0.307288	0.014382	0.0021363	1.7e-11
rs6548228	2	345889	T	C	0.476204	0.0129283	0.00197358	5.7e-11
rs62117023	2	401319	G	A	0.747944	-0.0154844	0.00229467	1.5e-11
rs13387998	2	512327	C	T	0.925473	0.0281321	0.00376348	7.7e-14
rs17729501	2	668618	T	C	0.891981	-0.0183308	0.00317966	8.2e-09
rs1405261	2	6143991	T	A	0.56566	0.0124186	0.00199245	4.6e-10
rs62120278	2	10981461	C	T	0.86071	-0.0157432	0.00286197	3.8e-08
rs72779695	2	12797853	C	T	0.881374	-0.0174221	0.0030712	1.4e-08
rs75971153	2	24689143	T	C	0.804696	0.0186009	0.00251375	1.4e-13
rs75503394	2	25155419	C	T	0.903256	-0.0307391	0.00334787	4.2e-20
rs12468863	2	26940294	C	T	0.481822	0.0156032	0.00198401	3.7e-15
rs7586405	2	28906644	A	G	0.296616	0.0120383	0.00215553	2.3e-08
rs2888152	2	35419380	A	G	0.436218	0.0113973	0.00199671	1.1e-08
rs17019087	2	36783599	T	C	0.630079	-0.011716	0.00203936	9.2e-09
rs72789156	2	40163488	A	G	0.77792	0.0130488	0.00237686	4e-08
rs7420811	2	41508299	A	G	0.537173	0.0110408	0.00200322	3.6e-08
rs1085444	2	44624155	A	G	0.25461	-0.0126795	0.00226199	2.1e-08
rs79870611	2	46680059	G	A	0.956438	0.0267903	0.00482478	2.8e-08
rs17767067	2	46817127	C	T	0.887787	-0.0185794	0.0031414	3.3e-09
rs72618637	2	48953979	T	A	0.810575	0.0177702	0.00255726	3.7e-12
rs80056702	2	50056246	C	T	0.941963	-0.0244559	0.00420969	6.3e-09
rs12997031	2	50689260	G	A	0.575748	-0.0137922	0.00200093	5.5e-12
rs59428052	2	53861389	A	G	0.851076	0.0174312	0.00288082	1.4e-09
rs2289747	2	55198385	G	T	0.688844	0.0116815	0.00214057	4.8e-08
rs2243817	2	57727797	C	G	0.416665	-0.0109991	0.00199969	3.8e-08
rs6708046	2	58565501	T	C	0.618048	-0.0118141	0.00203564	6.5e-09
rs7591633	2	58872058	A	G	0.391945	0.0125909	0.00202758	5.3e-10
rs2540048	2	59287307	G	C	0.355279	-0.0129825	0.0020654	3.3e-10
rs13424107	2	60203459	G	A	0.632948	-0.012279	0.00204541	1.9e-09
rs78519266	2	60639636	A	C	0.879269	0.0168047	0.00302385	2.7e-08
rs148242041	2	61753510	C	T	0.986987	-0.048273	0.00873499	3.3e-08
rs10192894	2	62838936	A	G	0.56153	-0.0121637	0.00198502	8.9e-10
rs6746570	2	67774191	A	C	0.711041	0.0149426	0.00220363	1.2e-11
rs7424376	2	69525923	A	G	0.410055	-0.0113629	0.00201074	1.6e-08
rs61394782	2	81684797	G	A	0.670389	-0.0114294	0.00209405	4.8e-08
rs11127034	2	86648492	G	C	0.387142	0.0146733	0.00202109	3.9e-13
rs6707827	2	100123030	A	G	0.296373	-0.0119437	0.00217332	3.9e-08
rs11691869	2	100805996	C	A	0.637962	0.0193158	0.00205562	5.6e-21
rs6752675	2	104056769	G	A	0.488702	0.0113995	0.001971	7.3e-09
rs34080071	2	105368319	C	T	0.784572	-0.0159896	0.00243512	5.2e-11
rs114792668	2	105928904	A	T	0.978172	0.0374817	0.00685071	4.5e-08
rs13033310	2	133523605	G	A	0.74724	-0.012611	0.0022826	3.3e-08
rs76472225	2	136313639	C	T	0.885493	0.017005	0.00309341	3.9e-08
rs13033019	2	137437881	T	C	0.23446	-0.0126877	0.00232302	4.7e-08
rs10496885	2	142285767	G	A	0.81413	0.0139151	0.0025338	4e-08
rs13028667	2	143942863	G	A	0.859579	-0.0182866	0.0028396	1.2e-10
rs77852018	2	145590626	G	A	0.920369	-0.0206977	0.00365857	1.5e-08
rs2598503	2	147806204	C	T	0.379486	0.0144428	0.00204189	1.5e-12
rs12620249	2	155027447	A	G	0.854689	-0.0153521	0.00279496	4e-08
rs12990767	2	156626744	C	T	0.659017	0.0117137	0.00207711	1.7e-08
rs77696192	2	159320843	A	G	0.853137	0.0153674	0.00278841	3.6e-08
rs6711375	2	161090873	G	A	0.322306	-0.0124882	0.00211626	3.6e-09
rs11691134	2	165436055	A	G	0.437375	0.0112758	0.00202463	2.6e-08
rs12477385	2	166144850	G	T	0.774515	0.0154165	0.00236449	7e-11
rs7600835	2	172521827	G	A	0.655508	0.0123464	0.00210512	4.5e-09
rs2358443	2	174930016	C	T	0.578234	-0.0124481	0.0020242	7.8e-10
rs1453064	2	181316534	G	T	0.817779	-0.0154487	0.00257774	2.1e-09
rs62190049	2	182566998	G	C	0.609554	0.0111798	0.00203614	4e-08
rs6715936	2	198148570	C	T	0.755703	0.0135456	0.00229917	3.8e-09
rs7598328	2	203638183	A	G	0.54174	-0.0110511	0.00198893	2.8e-08
rs79016603	2	205266137	A	G	0.965922	-0.0335586	0.00550698	1.1e-09
rs6707374	2	207923286	C	T	0.805521	-0.0141564	0.00249825	1.5e-08
rs13429850	2	208250561	T	C	0.771965	-0.0129204	0.0023526	4e-08
rs113259035	2	211483210	C	G	0.971766	-0.0350704	0.00618333	1.4e-08
rs4673613	2	212264642	T	C	0.685165	-0.0134381	0.00212741	2.7e-10
rs4404217	2	213385817	G	A	0.695967	0.0119498	0.00216824	3.6e-08
rs2384803	2	219273718	G	A	0.677487	-0.0133026	0.00212928	4.2e-10
rs72955435	2	220087354	A	C	0.911324	0.0199068	0.00346292	9e-09
rs62201071	2	228919967	T	C	0.539994	-0.0117145	0.0019781	3.2e-09
rs17582010	2	230542810	T	C	0.447555	-0.0118786	0.00199529	2.6e-09
rs12472411	2	236736354	C	T	0.23481	0.0141705	0.00234008	1.4e-09
rs10179060	2	236847631	T	G	0.451496	0.0108886	0.00198002	3.8e-08
rs1145041	3	2365990	C	T	0.504351	-0.0110107	0.00198446	2.9e-08
rs62246311	3	9498143	G	A	0.897636	-0.0207539	0.00325487	1.8e-10
rs17609108	3	11626464	T	C	0.854684	-0.0157973	0.00283349	2.5e-08
rs2920503	3	12324230	C	T	0.714587	0.0140307	0.00219666	1.7e-10
rs434072	3	12916946	T	G	0.290556	0.0122142	0.00218421	2.2e-08
rs2174267	3	15645835	T	C	0.478948	-0.0111211	0.00197524	1.8e-08
rs4619804	3	18674644	A	C	0.26263	-0.0122837	0.00225246	4.9e-08
rs35672995	3	20407929	A	T	0.714623	0.0123636	0.00219605	1.8e-08
rs4858693	3	25077259	A	G	0.571586	0.0125397	0.0020316	6.7e-10
rs11129603	3	34702063	A	T	0.399865	-0.0114536	0.00201346	1.3e-08
rs80082536	3	35195311	A	G	0.879558	-0.0175747	0.00306275	9.6e-09
rs13082065	3	35731993	C	T	0.587377	0.0112699	0.00200548	1.9e-08
rs4377469	3	42303074	G	T	0.113221	-0.0219504	0.0031078	1.6e-12
rs33485	3	42417982	C	T	0.262914	0.0153354	0.00224027	7.6e-12
rs9824340	3	43902170	C	T	0.307899	-0.0118881	0.00214171	2.8e-08
rs4682718	3	44226332	A	G	0.817253	-0.0156415	0.0025553	9.3e-10
rs9838883	3	45220135	C	T	0.667176	-0.0134955	0.0020998	1.3e-10
rs7429588	3	46835250	T	C	0.706372	-0.0140006	0.00227455	7.5e-10
rs11716779	3	47606215	A	G	0.73155	-0.0134178	0.00222603	1.7e-09
rs73078357	3	48695834	T	C	0.878507	0.0206896	0.00301506	6.8e-12
rs11718165	3	49696797	A	G	0.707407	0.0193772	0.00216682	3.8e-19
rs62260125	3	50726194	C	T	0.937674	-0.0227546	0.00415848	4.5e-08
rs13090011	3	51728573	G	A	0.164638	-0.015441	0.00266141	6.6e-09
rs13094687	3	52450043	A	G	0.685687	-0.0118409	0.00212499	2.5e-08
rs62253653	3	53013267	A	G	0.7046	0.0132135	0.00216959	1.1e-09
rs2612028	3	53775447	C	T	0.765747	0.0139526	0.00233629	2.3e-09
rs12491542	3	61130247	C	T	0.880239	0.0193927	0.00305622	2.2e-10
rs6445264	3	62354425	G	A	0.33299	-0.0130484	0.0021941	2.7e-09
rs6769617	3	62687746	A	T	0.33614	0.0135754	0.00208902	8.1e-11
rs56038322	3	69925128	G	A	0.68938	-0.0139276	0.00214833	9e-11
rs60344242	3	70472539	C	T	0.808788	-0.0141451	0.0025102	1.7e-08
rs13078509	3	70881429	C	T	0.976418	-0.0365048	0.0065007	2e-08
rs775731	3	77624784	C	T	0.405731	0.0111473	0.00201747	3.3e-08
rs7430139	3	82504148	A	G	0.834517	0.0160656	0.00265556	1.5e-09
rs115181984	3	83517326	G	A	0.948844	0.0323453	0.00454879	1.2e-12
rs79273178	3	84517716	C	G	0.944448	0.0300033	0.00435438	5.6e-12
rs2875907	3	85518580	A	G	0.353019	0.014103	0.0020634	8.2e-12
rs9835772	3	85766025	A	T	0.756354	-0.0166289	0.00229878	4.7e-13
rs17879296	3	85911550	C	A	0.605219	0.0113215	0.002022	2.2e-08
rs12632094	3	86533434	C	T	0.770887	0.0128378	0.00234652	4.5e-08
rs56112330	3	88022834	T	A	0.689399	0.0141702	0.0021345	3.2e-11
rs73142424	3	88500284	A	G	0.883812	0.0176227	0.00309128	1.2e-08
rs35401223	3	89678599	G	A	0.781562	0.0134966	0.00240825	2.1e-08
rs9713688	3	93505756	T	A	0.748558	-0.0146077	0.00229348	1.9e-10
rs1436341	3	104601539	G	A	0.162087	-0.0149658	0.00268637	2.5e-08
rs62263343	3	107239783	G	A	0.822222	-0.0155388	0.0025985	2.2e-09
rs2219332	3	107962696	T	C	0.378939	-0.0114895	0.00203196	1.6e-08
rs11714846	3	114287450	A	C	0.921019	0.0203944	0.00367597	2.9e-08
rs4688094	3	118003477	G	C	0.474056	0.0112522	0.00201746	2.4e-08
rs9829332	3	123049707	G	T	0.652695	0.0119653	0.00208585	9.7e-09
rs10668	3	123211064	G	T	0.480887	0.0116765	0.00199082	4.5e-09
rs76594121	3	128189391	T	G	0.953127	0.0286303	0.00480783	2.6e-09
rs9823608	3	131432730	A	C	0.181889	0.0142622	0.00256726	2.8e-08
rs6801905	3	131464049	T	C	0.701756	0.0152097	0.00217672	2.8e-12
rs11927890	3	132002082	A	G	0.710773	-0.0128955	0.00223526	8e-09
rs6799629	3	134660101	C	T	0.572048	0.0115907	0.00199568	6.3e-09
rs9852406	3	135625498	C	T	0.7464	-0.0131456	0.00226627	6.6e-09
rs6414337	3	136632537	A	G	0.210889	-0.0178527	0.00241712	1.5e-13
rs13092660	3	141069782	G	A	0.0832338	0.0209133	0.00357043	4.7e-09
rs12634936	3	147716498	T	C	0.943277	-0.0268371	0.00453541	3.3e-09
rs1568488	3	153657951	G	C	0.405148	-0.0153065	0.00202634	4.2e-14
rs35150748	3	156286378	G	C	0.849182	0.015085	0.00276372	4.8e-08
rs6805781	3	156830569	G	C	0.60041	-0.0110585	0.00201636	4.1e-08
rs7614120	3	157796788	A	G	0.63397	0.0116425	0.00204893	1.3e-08
rs1515720	3	161398761	C	T	0.466725	-0.0110894	0.00198284	2.2e-08
rs4133068	3	170490416	A	G	0.816509	-0.0139687	0.0025507	4.3e-08
rs12486792	3	170677123	C	G	0.875324	-0.0166383	0.00298679	2.5e-08
rs792361	3	173044559	G	T	0.552577	0.0148238	0.00202127	2.2e-13
rs1805207	3	180775134	C	T	0.359077	-0.0113435	0.00205631	3.5e-08
rs6443750	3	181329682	T	C	0.192144	-0.0147515	0.00250383	3.8e-09
rs262976	3	183443403	A	G	0.412393	0.0114395	0.00201607	1.4e-08
rs6779368	3	185298868	A	G	0.653625	0.0117149	0.00207632	1.7e-08
rs4677813	3	194863860	T	C	0.750119	0.0129669	0.00227811	1.3e-08
rs7639752	3	195973244	G	A	0.505841	-0.010988	0.00197655	2.7e-08
rs2269498	4	2942541	G	C	0.777	-0.0135323	0.0023707	1.1e-08
rs6818414	4	16600664	T	C	0.506684	-0.0110213	0.00198088	2.6e-08
rs35852935	4	17991522	A	C	0.964426	-0.03015	0.00538423	2.1e-08
rs11736501	4	18451423	A	C	0.680187	-0.0149784	0.00211735	1.5e-12
rs4642249	4	20089011	A	G	0.107695	0.0252305	0.00319904	3.1e-15
rs6852497	4	25111387	G	A	0.530282	0.0115776	0.00201681	9.4e-09
rs12649612	4	28353949	G	A	0.822438	0.014336	0.00259271	3.2e-08
rs7654222	4	30669244	C	T	0.36795	0.0111222	0.00203581	4.7e-08
rs1317830	4	34925064	A	G	0.700522	-0.011808	0.00215766	4.4e-08
rs6531639	4	38556399	G	A	0.752452	0.0136291	0.00233909	5.7e-09
rs12498157	4	44430025	T	A	0.252146	-0.0129786	0.00228001	1.3e-08
rs62409870	4	45067695	C	G	0.810523	0.0162649	0.00251616	1e-10
rs1392615	4	45224500	G	A	0.658206	-0.0147188	0.00208584	1.7e-12
rs4695416	4	48995616	G	A	0.295715	0.0118243	0.00216431	4.7e-08
rs7672724	4	52764013	A	G	0.728304	-0.0120999	0.00221753	4.9e-08
rs2668537	4	54569983	A	G	0.428439	0.0108936	0.00199727	4.9e-08
rs11133338	4	55513275	T	C	0.704376	0.0145929	0.0021674	1.7e-11
rs6551871	4	65643064	C	A	0.674521	0.0123546	0.00211208	4.9e-09
rs6845883	4	67801500	A	G	0.217468	0.0144412	0.00240146	1.8e-09
rs72649373	4	80609966	T	C	0.856812	-0.0178062	0.00287805	6.1e-10
rs2054576	4	89028775	A	G	0.902227	0.0185564	0.00334414	2.9e-08
rs4693209	4	89187068	G	C	0.51135	-0.0108573	0.00198192	4.3e-08
rs10014552	4	94407841	G	T	0.19266	-0.0138884	0.00252992	4e-08
rs1863652	4	95991417	G	A	0.651911	0.0115883	0.00207026	2.2e-08
rs1229984	4	100239319	T	C	0.0272249	-0.037357	0.00599385	4.6e-10
rs2583402	4	102168858	G	A	0.851189	-0.0172755	0.00277662	4.9e-10
rs2851245	4	103113209	A	G	0.320327	0.0143833	0.00214775	2.1e-11
rs233822	4	103204126	A	G	0.596342	-0.0113386	0.00202423	2.1e-08
rs13110448	4	112627298	A	C	0.686563	0.0116739	0.00212612	4e-08
rs59068084	4	113256737	G	T	0.589768	-0.0110552	0.00201048	3.8e-08
rs6534743	4	130714768	G	A	0.706105	-0.0123965	0.00218058	1.3e-08
rs10857189	4	136966779	C	T	0.561778	-0.0157872	0.00200623	3.6e-15
rs12186148	4	139750074	G	C	0.570581	-0.0110416	0.00201205	4.1e-08
rs57479509	4	140760228	C	T	0.643675	0.0114748	0.00207664	3.3e-08
rs67997859	4	143059710	T	A	0.88242	-0.0179478	0.0030752	5.3e-09
rs62343136	4	145883142	T	C	0.628617	-0.0112789	0.00204426	3.4e-08
rs113079574	4	147354089	C	T	0.80721	0.0155896	0.00251598	5.8e-10
rs750090	4	152931436	T	C	0.643186	0.0114263	0.00208411	4.2e-08
rs13127585	4	162001907	G	A	0.799706	0.0138319	0.00247123	2.2e-08
rs77978620	4	163018483	C	T	0.801399	-0.0140739	0.00249922	1.8e-08
rs148636479	4	164359678	A	T	0.971434	0.0387323	0.00632107	8.9e-10
rs72694994	4	171522559	G	A	0.862076	0.0159132	0.00286667	2.8e-08
rs4862816	4	180150165	A	G	0.603203	-0.0110739	0.00202089	4.3e-08
rs32736	5	3462896	T	G	0.652147	-0.0115147	0.00208538	3.4e-08
rs72739211	5	27159514	C	A	0.706748	0.0127644	0.0021677	3.9e-09
rs6451674	5	43110754	C	T	0.315873	-0.0130879	0.00213211	8.3e-10
rs17819579	5	50343516	G	A	0.870984	-0.016561	0.00294742	1.9e-08
rs4469157	5	62693720	G	A	0.4198	-0.011049	0.00200261	3.4e-08
rs7706303	5	63919136	T	C	0.611003	0.0114919	0.00202491	1.4e-08
rs35951939	5	64086306	G	A	0.603677	-0.0117147	0.00203795	9e-09
rs30760	5	66158374	A	G	0.72125	0.0127235	0.00219829	7.1e-09
rs4072296	5	74242002	T	C	0.458483	0.0159961	0.00204744	5.6e-15
rs7707394	5	74472939	G	A	0.64268	0.0192522	0.00205858	8.6e-21
rs6889485	5	75129986	G	A	0.565519	0.011898	0.00200085	2.7e-09
rs414638	5	77373500	T	G	0.75398	0.0126194	0.00228978	3.6e-08
rs7725131	5	80730198	C	T	0.677337	0.0119584	0.00211923	1.7e-08
rs59756988	5	86555632	A	G	0.987992	-0.0502847	0.00910886	3.4e-08
rs35559400	5	87442528	T	C	0.292428	-0.0132287	0.00217997	1.3e-09
rs10514301	5	87939654	C	T	0.881506	-0.0331766	0.00304738	1.3e-27
rs6891697	5	88768953	T	C	0.49844	-0.0118708	0.00199059	2.5e-09
rs115739620	5	92159026	C	G	0.963584	-0.02988	0.00531243	1.9e-08
rs148670621	5	92506651	T	A	0.781343	0.0140302	0.00238854	4.3e-09
rs159037	5	94197477	T	C	0.746097	-0.0123714	0.00226776	4.9e-08
rs4538631	5	95405343	C	T	0.700459	-0.0120486	0.00215803	2.4e-08
rs3822683	5	96080883	A	G	0.777628	0.0134999	0.00238797	1.6e-08
rs6869862	5	103886213	T	G	0.519667	-0.0115938	0.00197763	4.6e-09
rs11958027	5	105751502	A	G	0.423671	-0.0109523	0.00200364	4.6e-08
rs1835978	5	107265051	T	C	0.109558	-0.0221706	0.00320052	4.3e-12
rs153570	5	112299978	T	C	0.638039	-0.011401	0.00208027	4.2e-08
rs9327000	5	115709156	A	C	0.684776	0.0117001	0.00212795	3.8e-08
rs4073708	5	119301649	T	A	0.432265	0.0113734	0.00199897	1.3e-08
rs4836528	5	122652493	T	C	0.590746	0.0118748	0.00202872	4.8e-09
rs6864049	5	124330522	A	G	0.46761	-0.0113474	0.00200281	1.5e-08
rs1363695	5	130378027	C	T	0.774092	0.0129998	0.00238276	4.9e-08
rs765504	5	133827455	G	C	0.583552	-0.0114065	0.00203871	2.2e-08
rs28421137	5	139037130	A	G	0.627454	-0.0121302	0.00206114	4e-09
rs2879228	5	140830350	G	A	0.774145	-0.0131335	0.00236075	2.6e-08
rs122726	5	144466229	T	C	0.684113	-0.0125565	0.00213334	4e-09
rs2118793	5	152509939	C	A	0.424407	0.0118341	0.00201042	3.9e-09
rs6580044	5	153265681	G	A	0.28075	0.0122388	0.00220414	2.8e-08
rs17056301	5	158271680	T	C	0.743575	-0.0135831	0.0022697	2.2e-09
rs32421	5	167362416	A	T	0.775685	-0.0132315	0.00237757	2.6e-08
rs2003850	5	167844095	C	T	0.674847	0.0119362	0.00211114	1.6e-08
rs6555924	5	170282634	T	C	0.246536	-0.0138407	0.00232302	2.6e-09
rs1885728	6	5977833	G	A	0.31842	-0.011634	0.00213346	4.9e-08
rs9463175	6	9510030	C	T	0.661042	0.0115	0.00210115	4.4e-08
rs9296258	6	12084445	C	G	0.278776	-0.0135465	0.00221146	9e-10
rs62385532	6	13161394	G	A	0.712185	0.0136919	0.00218928	4e-10
rs5017416	6	18492350	G	T	0.950808	-0.028315	0.00462176	9e-10
rs4134939	6	20481825	T	C	0.316258	0.0117466	0.00215198	4.8e-08
rs7760082	6	21919387	G	A	0.330293	0.0120838	0.00210004	8.7e-09
rs9466937	6	23858932	C	T	0.682123	-0.0122963	0.00212536	7.2e-09
rs35436081	6	25700342	G	A	0.881507	-0.0173886	0.00307236	1.5e-08
rs9358909	6	26153545	G	C	0.815249	0.0168556	0.00254203	3.3e-11
rs853685	6	28288785	C	T	0.837048	-0.0145759	0.00267132	4.9e-08
rs3117433	6	29303364	T	C	0.825715	-0.015221	0.00259846	4.7e-09
rs55777621	6	30584133	G	A	0.965038	-0.0319927	0.00538033	2.7e-09
rs2768	6	31321856	A	G	0.750308	0.0132293	0.00228007	6.5e-09
rs2260051	6	31591918	A	T	0.438366	-0.0192096	0.00198649	4e-22
rs17612712	6	32615945	A	T	0.582906	-0.0123	0.00214469	9.7e-09
rs2282850	6	33267103	C	T	0.802918	-0.0181706	0.00248002	2.4e-13
rs56348792	6	34161299	C	T	0.871218	-0.016232	0.00296744	4.5e-08
rs3778076	6	34513266	C	A	0.944744	-0.0238039	0.00432506	3.7e-08
rs9469813	6	34569814	T	C	0.878583	-0.016493	0.00302326	4.9e-08
rs9368882	6	35638976	A	G	0.261431	-0.0126421	0.00225758	2.1e-08
rs11752896	6	40321473	A	G	0.440375	0.0122112	0.00198798	8.1e-10
rs34728916	6	40385819	A	G	0.851257	-0.0197056	0.00279337	1.7e-12
rs113820722	6	41720082	A	T	0.895314	0.0178761	0.00325715	4.1e-08
rs3818086	6	42672416	A	T	0.474868	0.0111061	0.00198158	2.1e-08
rs140163521	6	43515096	T	A	0.979778	0.0430414	0.00712504	1.5e-09
rs4711750	6	43757082	T	A	0.499797	0.0114914	0.00197386	5.8e-09
rs12055796	6	46306547	T	C	0.477741	-0.0115838	0.00197873	4.8e-09
rs17737350	6	50201014	G	A	0.957233	-0.0267607	0.0049037	4.8e-08
rs75359967	6	50491551	C	G	0.916955	0.0221087	0.00363129	1.1e-09
rs2465031	6	51148435	T	C	0.395601	-0.0148763	0.00204883	3.8e-13
rs9395707	6	51572515	G	A	0.677329	-0.0116684	0.00212357	3.9e-08
rs6924570	6	55190291	C	T	0.824896	-0.0145963	0.00266556	4.4e-08
rs1504369	6	63894206	C	A	0.298961	0.0118654	0.0021717	4.7e-08
rs72910629	6	69761994	A	G	0.863963	-0.0162934	0.00289775	1.9e-08
rs6924504	6	73174691	C	T	0.71766	0.0122952	0.00220432	2.4e-08
rs6939569	6	80307921	A	G	0.848356	-0.0152226	0.00275115	3.1e-08
rs390192	6	83359135	A	G	0.476962	0.0143121	0.00198898	6.2e-13
rs1209058	6	90127099	G	T	0.264128	0.0127487	0.00225069	1.5e-08
rs1206133	6	97543137	C	T	0.245806	0.0139038	0.00232339	2.2e-09
rs17057975	6	98179726	T	G	0.670534	0.0143319	0.00211261	1.2e-11
rs17789218	6	100600097	T	C	0.755407	-0.0126452	0.00229562	3.6e-08
rs240764	6	100953148	G	A	0.532273	-0.0119085	0.00199176	2.2e-09
rs201203	6	104739417	T	C	0.145458	-0.015796	0.00283762	2.6e-08
rs1575676	6	108861264	C	T	0.631108	0.016131	0.00204601	3.2e-15
rs9387640	6	119508871	C	T	0.636054	0.0127668	0.00205276	5e-10
rs62419053	6	123773877	G	A	0.824817	0.0142383	0.00260357	4.5e-08
rs576646	6	124896527	A	G	0.409666	0.0116769	0.00203198	9.1e-09
rs1268070	6	126041164	C	T	0.530213	0.0108798	0.00198842	4.5e-08
rs2749929	6	131859814	T	C	0.79043	-0.0135878	0.00243018	2.3e-08
rs28630726	6	141360717	T	A	0.946733	-0.0243178	0.00440638	3.4e-08
rs6925979	6	142651052	G	A	0.810024	-0.0139609	0.00251621	2.9e-08
rs118657	6	143153710	C	A	0.628447	-0.0113961	0.00205286	2.8e-08
rs2256216	6	147471730	A	G	0.461488	-0.0116693	0.00202633	8.5e-09
rs7755574	6	153364643	G	T	0.717405	-0.0148871	0.00219531	1.2e-11
rs12207125	6	154301575	A	G	0.781769	0.0135107	0.00239677	1.7e-08
rs9478663	6	155915741	G	A	0.784639	-0.0132427	0.00240568	3.7e-08
rs34540135	6	162934351	A	G	0.874169	0.0203905	0.00302891	1.7e-11
rs6950388	7	1270699	G	A	0.204914	-0.0155219	0.00244806	2.3e-10
rs6965555	7	1820158	A	G	0.772763	0.0139068	0.00236074	3.8e-09
rs2396962	7	3104205	C	A	0.829287	-0.0157013	0.00264755	3e-09
rs4397303	7	6413023	C	A	0.867603	-0.0167961	0.00292597	9.4e-09
rs9638713	7	14645949	A	G	0.0252302	0.0361735	0.00635399	1.2e-08
rs10263780	7	19778086	G	A	0.863064	0.0167535	0.00288593	6.4e-09
rs16110	7	24339008	G	C	0.483586	0.0113734	0.00199068	1.1e-08
rs73683491	7	26695578	G	C	0.913024	-0.0195799	0.00352015	2.7e-08
rs10274928	7	28142088	A	G	0.478499	-0.0110616	0.00197896	2.3e-08
rs17161045	7	32261458	T	C	0.629951	-0.0125047	0.00206173	1.3e-09
rs1229057	7	39054538	C	T	0.883018	-0.0171328	0.00308827	2.9e-08
rs10268735	7	39376022	A	G	0.661784	0.0121829	0.00209723	6.3e-09
rs799442	7	44768421	G	A	0.333717	-0.0125676	0.00210541	2.4e-09
rs1544434	7	49542313	G	A	0.386671	0.0112944	0.00203154	2.7e-08
rs732215	7	50544063	A	C	0.559378	0.0113864	0.00199336	1.1e-08
rs13228123	7	69592701	G	T	0.739513	-0.01339	0.00225251	2.8e-09
rs3973896	7	71428960	C	G	0.828983	0.0161879	0.00266356	1.2e-09
rs34762099	7	74050694	T	C	0.742627	-0.0162083	0.0022643	8.2e-13
rs113744930	7	75053499	G	A	0.875149	-0.0222155	0.00298942	1.1e-13
rs794368	7	75185985	A	G	0.4159	0.0123898	0.00204173	1.3e-09
rs3912195	7	76502067	G	A	0.892262	-0.0208732	0.00319532	6.5e-11
rs6971149	7	77024300	C	T	0.687817	-0.0117524	0.00213359	3.6e-08
rs10260232	7	78120735	C	T	0.495273	-0.013135	0.00198867	4e-11
rs2158045	7	93082708	C	T	0.524708	-0.0114618	0.00198971	8.4e-09
rs6465737	7	98725348	T	G	0.214337	-0.013889	0.00242847	1.1e-08
rs6955490	7	98974588	G	A	0.896531	0.01792	0.00324583	3.4e-08
rs2074686	7	100800635	G	A	0.410518	0.0115945	0.00201092	8.1e-09
rs17290575	7	103401621	A	G	0.839461	-0.0147392	0.00269822	4.7e-08
rs76672197	7	111360679	T	C	0.946231	-0.0254634	0.00444637	1e-08
rs1608891	7	112795334	G	A	0.678771	-0.0120825	0.00213448	1.5e-08
rs6944092	7	113483569	A	G	0.629762	-0.0161042	0.0020486	3.8e-15
rs936146	7	114294405	G	C	0.525322	-0.0139784	0.00198849	2.1e-12
rs988720	7	121952981	T	C	0.785915	-0.0141668	0.00243	5.5e-09
rs3800637	7	137403432	T	C	0.664388	-0.0115334	0.00210673	4.4e-08
rs62485917	7	138795216	T	C	0.899809	0.0183069	0.00330881	3.2e-08
rs62491416	7	139834648	T	C	0.902745	-0.0182303	0.00333414	4.6e-08
rs4725969	7	150558515	C	T	0.660466	0.0128908	0.0020987	8.1e-10
rs1658820	8	4288577	G	T	0.754245	-0.0144811	0.0023129	3.8e-10
rs2980436	8	8092025	G	A	0.54441	-0.0159812	0.00199505	1.1e-15
rs6988251	8	9094112	A	G	0.608313	0.0117695	0.00204488	8.6e-09
rs12156030	8	10097522	C	G	0.56446	0.0165508	0.00199652	1.1e-16
rs6601575	8	11097804	C	A	0.45586	0.0141204	0.00199916	1.6e-12
rs10087422	8	12149239	C	T	0.454573	-0.0175473	0.00282083	5e-10
rs34803352	8	14042304	T	C	0.655993	-0.0127333	0.00209062	1.1e-09
rs2543132	8	15536311	G	C	0.187645	-0.0139765	0.00254011	3.7e-08
rs1470687	8	20628793	C	G	0.669625	0.0134451	0.00211095	1.9e-10
rs73225274	8	21088909	A	G	0.866266	-0.0165883	0.0029107	1.2e-08
rs6557791	8	21949663	T	C	0.406955	0.0110834	0.00202296	4.3e-08
rs11784090	8	23377161	C	T	0.864717	0.0162354	0.00289185	2e-08
rs12547975	8	25630398	G	A	0.742802	-0.0123896	0.00226543	4.5e-08
rs17446091	8	27167942	T	C	0.798127	-0.0147611	0.0024648	2.1e-09
rs73226800	8	28017305	A	G	0.87009	-0.0165835	0.00294807	1.9e-08
rs17647894	8	30820168	C	A	0.570254	0.0120671	0.00199748	1.5e-09
rs2347491	8	32339191	A	G	0.348695	-0.0113292	0.00207535	4.8e-08
rs7815496	8	38321607	C	T	0.598434	-0.0123708	0.00201896	8.9e-10
rs35894137	8	43071838	C	T	0.919146	0.0198994	0.00363404	4.4e-08
rs1115041	8	60706297	T	C	0.340852	-0.0114967	0.0020864	3.6e-08
rs12681792	8	62054463	C	A	0.8074	-0.0148693	0.00251693	3.5e-09
rs7822926	8	64701966	A	C	0.528589	0.0120369	0.00198382	1.3e-09
rs6989260	8	67194135	T	C	0.731619	0.0140551	0.00224747	4e-10
rs1653246	8	73426274	T	C	0.189748	0.0195607	0.00253378	1.2e-14
rs34485744	8	74680289	G	A	0.884905	-0.0175959	0.0031088	1.5e-08
rs1841329	8	76297805	T	C	0.229145	-0.0161947	0.00236389	7.3e-12
rs10096778	8	77297935	T	C	0.302189	-0.0139373	0.00215497	1e-10
rs1252199	8	85468280	A	G	0.235639	-0.0156025	0.00234269	2.7e-11
rs57644875	8	87383347	C	T	0.540459	0.0113658	0.00198255	9.9e-09
rs7838200	8	93228338	T	C	0.663438	0.0114559	0.00209257	4.4e-08
rs4503069	8	94646440	A	G	0.280045	-0.0123935	0.00221504	2.2e-08
rs112520079	8	95594425	T	G	0.799465	-0.0149251	0.00247359	1.6e-09
rs3105460	8	101937374	A	G	0.385997	-0.0127075	0.00203449	4.2e-10
rs231144	8	116416131	T	C	0.19762	-0.0138993	0.00250907	3e-08
rs11781699	8	118863061	T	C	0.817175	-0.0141395	0.0025582	3.3e-08
rs2954017	8	126476873	T	C	0.480602	-0.0116073	0.00197978	4.5e-09
rs55668203	8	132881798	T	C	0.88761	-0.0173628	0.00316275	4e-08
rs73712227	8	138214895	C	G	0.94275	0.0238522	0.00425721	2.1e-08
rs13266268	8	142611971	C	T	0.611328	-0.0130337	0.00209606	5e-10
rs28640269	8	143298305	G	A	0.469285	-0.0108458	0.00198808	4.9e-08
rs7046665	9	6947484	T	G	0.659977	0.0117011	0.00208621	2e-08
rs1352522	9	11265159	A	T	0.472219	-0.0110522	0.00198482	2.6e-08
rs17277467	9	13939884	C	T	0.808638	0.0139839	0.00251201	2.6e-08
rs10810147	9	14442045	G	A	0.594118	0.0116182	0.00201878	8.7e-09
rs923926	9	14765030	T	C	0.694807	-0.0122206	0.00216137	1.6e-08
rs7857933	9	15516375	G	A	0.934628	0.0261259	0.00402288	8.3e-11
rs10962547	9	16712247	T	A	0.82778	-0.0228218	0.0026271	3.7e-18
rs12376006	9	23192478	T	C	0.623908	0.0115549	0.00204966	1.7e-08
rs1342097	9	27748698	A	T	0.528754	-0.0119955	0.00199395	1.8e-09
rs34343198	9	28474484	A	T	0.967488	-0.0346859	0.00586697	3.4e-09
rs11792311	9	29672405	G	A	0.759644	0.0134411	0.00232686	7.6e-09
rs16916303	9	30823761	A	G	0.880264	0.0192369	0.00307931	4.2e-10
rs10971708	9	33803271	T	A	0.894494	0.0188195	0.0032178	5e-09
rs7020776	9	36972274	C	A	0.233453	-0.0130865	0.00233894	2.2e-08
rs7038966	9	73777777	C	T	0.588728	-0.013122	0.00202017	8.3e-11
rs10869977	9	80457276	A	G	0.436651	-0.0112427	0.00199964	1.9e-08
rs12342093	9	81341229	G	T	0.589337	0.0117532	0.00202094	6e-09
rs6559921	9	88872039	A	T	0.778311	0.013245	0.00238572	2.8e-08
rs35340801	9	92131699	T	A	0.758723	-0.0129907	0.00233223	2.5e-08
rs2482702	9	94175624	A	G	0.567698	0.0111323	0.00199866	2.5e-08
rs11999013	9	96154352	A	C	0.837118	-0.0148665	0.00268232	3e-08
rs1547205	9	98815145	G	C	0.90008	0.0186867	0.00334742	2.4e-08
rs10988763	9	102076659	A	G	0.606308	0.0112876	0.0020448	3.4e-08
rs846761	9	102886948	G	A	0.432604	-0.0110192	0.00199296	3.2e-08
rs2151131	9	103108941	C	G	0.199583	-0.0135873	0.00247286	3.9e-08
rs1484375	9	109067561	A	G	0.221296	0.0136147	0.00238172	1.1e-08
rs2417998	9	111958746	C	G	0.291617	0.0121192	0.00218503	2.9e-08
rs12376870	9	117890567	G	A	0.76233	0.0131665	0.00232988	1.6e-08
rs28693508	9	120361418	C	G	0.66103	0.0138935	0.00208663	2.8e-11
rs10818101	9	120659014	T	C	0.562255	0.0111429	0.0019948	2.3e-08
rs4837904	9	124620480	T	C	0.296052	0.0123124	0.0021702	1.4e-08
rs10985966	9	126093212	C	A	0.617068	-0.0137211	0.00204375	1.9e-11
rs113171806	9	127031790	T	C	0.885608	-0.0169834	0.00311172	4.8e-08
rs7027304	9	129408290	C	T	0.347339	-0.0145492	0.00208703	3.1e-12
rs74532781	9	130979716	G	A	0.851702	-0.0177718	0.00278616	1.8e-10
rs10751510	9	133782050	G	A	0.597673	-0.0124442	0.0020235	7.8e-10
rs28670671	9	140363045	T	C	0.713976	0.0124638	0.00226426	3.7e-08
rs11792069	9	140646121	A	G	0.816486	0.0143851	0.00256039	1.9e-08
rs3864820	10	16721066	T	A	0.332958	-0.0125266	0.00212442	3.7e-09
rs73601548	10	18549889	C	T	0.885473	-0.0177354	0.00311639	1.3e-08
rs10764256	10	20905269	C	T	0.772589	0.0144698	0.00236575	9.6e-10
rs946711	10	21806832	A	C	0.67133	-0.0185647	0.00211524	1.7e-18
rs35278107	10	33949897	C	T	0.762398	-0.0127379	0.00233508	4.9e-08
rs10763587	10	52356264	C	T	0.69044	-0.0119919	0.00217039	3.3e-08
rs10823735	10	53620668	G	A	0.749653	-0.0143824	0.00228332	3e-10
rs7070670	10	61842645	C	T	0.672077	0.0123274	0.00211928	6e-09
rs3125326	10	63053788	A	C	0.3916	-0.0115768	0.00204645	1.5e-08
rs4746855	10	64822828	G	A	0.597912	0.0116227	0.00201771	8.4e-09
rs1227242	10	66590218	A	T	0.670859	-0.01184	0.00211202	2.1e-08
rs35972789	10	75519691	C	A	0.962603	0.0287077	0.00520517	3.5e-08
rs2279648	10	75867193	G	T	0.87023	-0.0185448	0.00294439	3e-10
rs11001296	10	76873427	T	C	0.80262	-0.0136272	0.00247656	3.7e-08
rs11001963	10	78760959	C	T	0.418662	-0.0116794	0.00201921	7.3e-09
rs12412597	10	87339257	G	A	0.949814	-0.028528	0.00454811	3.6e-10
rs10887571	10	88030441	C	T	0.552301	-0.0116587	0.00200319	5.9e-09
rs2450446	10	93005457	C	T	0.698951	0.0131518	0.00216477	1.2e-09
rs1468069	10	98988759	A	C	0.344716	0.0115148	0.00208153	3.2e-08
rs2147878	10	99743774	T	C	0.682999	-0.0128226	0.00213227	1.8e-09
rs10883057	10	100032037	G	C	0.720416	0.0141562	0.00223365	2.3e-10
rs17094222	10	102395440	T	C	0.78636	-0.0153377	0.00242055	2.4e-10
rs2815401	10	103891974	C	T	0.113453	-0.0173618	0.00311213	2.4e-08
rs4919644	10	104229588	G	A	0.897413	-0.0192569	0.00325619	3.3e-09
rs79780963	10	104952499	C	T	0.922572	-0.0236803	0.00369591	1.5e-10
rs7917983	10	114732882	T	C	0.531678	0.0119294	0.00198054	1.7e-09
rs11197820	10	118546046	G	A	0.586239	0.0121143	0.002023	2.1e-09
rs11199266	10	122061612	A	G	0.639204	-0.0114028	0.00206491	3.3e-08
rs845076	10	125179184	G	A	0.71654	-0.0124621	0.00221735	1.9e-08
rs11245403	10	126572104	T	A	0.771389	0.0138146	0.00236006	4.8e-09
rs3781412	10	126715154	A	G	0.601639	-0.0111697	0.00202172	3.3e-08
rs2542643	10	131110513	A	G	0.345227	0.0116836	0.00210491	2.8e-08
rs56184113	10	132940543	A	G	0.797623	0.0137154	0.00247526	3e-08
rs11146206	10	133948439	C	T	0.590434	0.0109687	0.00200795	4.7e-08
rs7104929	11	784340	C	G	0.530441	-0.0111195	0.00198342	2.1e-08
rs7479171	11	926809	G	A	0.364744	-0.0122146	0.00205821	2.9e-09
rs146569428	11	2199686	G	A	0.799251	-0.0139533	0.00248571	2e-08
rs10766451	11	2917510	C	T	0.675983	-0.0119491	0.00212877	2e-08
rs12802861	11	8387806	C	T	0.714867	0.012216	0.00219465	2.6e-08
rs897356	11	11762321	C	G	0.417634	0.0109488	0.00200697	4.9e-08
rs7947920	11	13230633	T	C	0.540721	-0.0115662	0.00198426	5.6e-09
rs7945898	11	16508865	C	T	0.802932	-0.0136604	0.00248805	4e-08
rs35298551	11	27224030	T	C	0.844642	0.0152696	0.0027277	2.2e-08
rs79113278	11	27463447	G	A	0.967653	-0.0313385	0.00572466	4.4e-08
rs36094062	11	28260678	A	T	0.909603	0.0214977	0.00351321	9.4e-10
rs7952432	11	29174198	T	C	0.865441	0.0159247	0.00290292	4.1e-08
rs67670125	11	30214914	C	T	0.771628	0.0152189	0.00235687	1.1e-10
rs11031114	11	30517812	A	T	0.676183	-0.0116182	0.00211311	3.8e-08
rs982243	11	43529703	A	G	0.507595	0.0120784	0.00197662	9.9e-10
rs2679055	11	43610813	T	C	0.545235	0.0118804	0.00198494	2.2e-09
rs10838201	11	43937089	A	T	0.566155	0.0119018	0.00200132	2.7e-09
rs4755317	11	45351376	A	G	0.177724	-0.0141373	0.00258426	4.5e-08
rs117276117	11	45709380	G	T	0.98595	-0.0511517	0.00853509	2.1e-09
rs11039130	11	47229316	C	T	0.703258	0.0135028	0.00217716	5.6e-10
rs3729986	11	47371598	C	T	0.897698	-0.0178281	0.00325508	4.3e-08
rs1228001	11	47986994	A	T	0.484616	-0.0108553	0.00197458	3.9e-08
rs12363672	11	55684028	A	C	0.973884	-0.0338336	0.00619278	4.7e-08
rs11608180	11	63941110	A	G	0.923989	0.0237438	0.00373716	2.1e-10
rs1075692	11	65212447	A	G	0.770865	-0.0132451	0.00236564	2.2e-08
rs72924707	11	65576803	T	C	0.97405	0.0367626	0.00624102	3.9e-09
rs801739	11	65922589	A	G	0.520834	0.011159	0.00198013	1.7e-08
rs23691	11	68178668	G	A	0.330606	-0.0116475	0.00210994	3.4e-08
rs7951796	11	69296607	G	A	0.580209	0.0121908	0.00202144	1.6e-09
rs7942337	11	76465272	C	T	0.782736	0.015238	0.002429	3.5e-10
rs11234234	11	84613381	T	A	0.476442	0.0132106	0.00199469	3.5e-11
rs74395215	11	89067324	T	A	0.932688	-0.0219425	0.00398295	3.6e-08
rs2045460	11	93206237	T	C	0.518343	0.0117051	0.00197925	3.3e-09
rs719802	11	113234679	T	C	0.385581	0.0119279	0.00202941	4.2e-09
rs2187986	11	115001410	G	A	0.525754	-0.0137606	0.00201463	8.5e-12
rs142174850	11	116715784	G	A	0.940052	-0.0233127	0.00417733	2.4e-08
rs141752759	11	118194647	C	G	0.978587	0.0429412	0.00690278	4.9e-10
rs10892501	11	119818622	G	A	0.392959	0.0122073	0.00203956	2.2e-09
rs7950488	11	121902073	C	T	0.629831	0.0118944	0.0020534	6.9e-09
rs10892870	11	122517803	A	G	0.61353	-0.0112587	0.00203222	3e-08
rs10894265	11	130714613	T	C	0.456693	0.0116074	0.00198989	5.4e-09
rs318945	11	131434948	C	T	0.44179	-0.0119898	0.00198915	1.7e-09
rs11222896	11	131929635	C	T	0.703908	0.0130869	0.00216984	1.6e-09
rs7350477	11	132673205	T	C	0.654251	-0.01257	0.00208082	1.5e-09
rs2156675	11	133707509	G	A	0.229976	-0.0145579	0.00236891	8e-10
rs34669406	11	134477893	G	A	0.823151	0.0148045	0.0025961	1.2e-08
rs3088353	12	862641	T	G	0.540572	-0.0140361	0.00203565	5.4e-12
rs2429148	12	2149824	A	G	0.593518	-0.0110618	0.00202154	4.5e-08
rs12422552	12	14413931	G	C	0.731714	0.0134858	0.00224023	1.7e-09
rs1671485	12	16426631	C	T	0.858149	-0.015849	0.00282969	2.1e-08
rs7313220	12	17196832	A	G	0.486403	0.0118205	0.00198163	2.4e-09
rs11044430	12	19287416	T	A	0.139466	-0.0182864	0.00287524	2e-10
rs11608710	12	23753927	T	G	0.937881	-0.0248489	0.00415281	2.2e-09
rs10842231	12	23986029	A	T	0.916861	-0.0224301	0.00361086	5.2e-10
rs118008706	12	39979911	A	T	0.981715	-0.0405397	0.00740026	4.3e-08
rs971998	12	41806405	G	C	0.53794	-0.0126081	0.00198686	2.2e-10
rs76573653	12	49380073	T	G	0.961458	-0.0298763	0.00513493	5.9e-09
rs2720296	12	50169070	G	A	0.610452	-0.0161116	0.00207969	9.4e-15
rs6580805	12	51587295	A	G	0.215286	0.0133496	0.00244362	4.7e-08
rs1486339	12	54620593	C	A	0.514472	0.012425	0.00198398	3.8e-10
rs2069408	12	56364321	A	G	0.664133	0.0151884	0.00209373	4e-13
rs113397893	12	57611285	A	G	0.920281	-0.0221394	0.00369241	2e-09
rs12313099	12	60950166	G	T	0.804134	-0.0136065	0.00249501	4.9e-08
rs7306534	12	68107914	G	A	0.378288	0.0112754	0.00205437	4.1e-08
rs317630	12	69637847	T	C	0.275497	0.0142378	0.00221512	1.3e-10
rs61754230	12	72179446	C	T	0.980282	-0.0442808	0.00710815	4.7e-10
rs11115160	12	82424100	G	A	0.762203	0.0130768	0.00233641	2.2e-08
rs797091	12	89724927	T	C	0.822816	-0.0146217	0.00260551	2e-08
rs12579003	12	90161860	C	T	0.914727	0.0207183	0.0035547	5.6e-09
rs4294610	12	97498715	C	G	0.395889	0.0112083	0.00202433	3.1e-08
rs1319892	12	99436519	T	C	0.359169	0.0132762	0.00207209	1.5e-10
rs2139555	12	103627123	C	T	0.434871	0.0150795	0.00200857	6e-14
rs961498	12	107713511	G	C	0.496869	-0.011981	0.00199336	1.8e-09
rs1895951	12	108268689	T	C	0.779237	0.0166913	0.00240379	3.8e-12
rs117514387	12	110042391	C	T	0.92034	-0.0199723	0.00364902	4.4e-08
rs34840178	12	110832027	A	G	0.604332	-0.0110396	0.00202394	4.9e-08
rs77555224	12	114267944	C	T	0.930283	0.0214139	0.00389311	3.8e-08
rs111828690	12	117576767	C	T	0.779363	-0.0136899	0.00239594	1.1e-08
rs9805009	12	118405172	C	G	0.712336	0.0123055	0.00218908	1.9e-08
rs61945850	12	120846213	G	A	0.961132	0.0281554	0.00514228	4.4e-08
rs11608486	12	121670726	G	C	0.855222	-0.0166198	0.0028062	3.2e-09
rs181617194	12	122011598	T	C	0.958746	0.0312976	0.00542792	8.1e-09
rs4758677	12	122675081	G	A	0.731013	-0.0130173	0.00225596	7.9e-09
rs11059476	12	123192599	C	T	0.940161	0.0287009	0.00430159	2.5e-11
rs75759977	12	123757504	G	T	0.9491	0.0257788	0.00449204	9.5e-09
rs77055232	12	133359914	C	T	0.69135	-0.0117339	0.00214284	4.4e-08
rs9579775	13	20616557	A	C	0.86446	-0.0211215	0.00300647	2.1e-12
rs4238202	13	27902148	A	G	0.259029	-0.0124107	0.00227004	4.6e-08
rs2491241	13	28613279	G	A	0.411317	0.0119749	0.00201293	2.7e-09
rs2104736	13	30990048	C	T	0.617613	0.012449	0.00208067	2.2e-09
rs472873	13	32989794	T	C	0.609686	-0.0116146	0.00203141	1.1e-08
rs10507483	13	40759773	T	C	0.833884	-0.016054	0.00265364	1.5e-09
rs9596810	13	54056553	C	T	0.565253	0.013258	0.00205692	1.2e-10
rs9316661	13	54354615	T	C	0.198674	0.0155932	0.00248471	3.5e-10
rs2408992	13	54692000	T	A	0.123214	0.0185735	0.00302725	8.5e-10
rs9569725	13	58251987	C	T	0.748247	0.015842	0.0022895	4.5e-12
rs2590996	13	58653021	A	T	0.684559	-0.0117321	0.00213546	3.9e-08
rs9569932	13	59255862	A	G	0.795666	0.0161676	0.00246574	5.5e-11
rs308597	13	62670010	T	C	0.41347	0.0115057	0.00201336	1.1e-08
rs2587591	13	64240088	G	A	0.0801533	-0.020017	0.00363979	3.8e-08
rs9540244	13	65434926	C	T	0.773664	0.0129479	0.00237025	4.7e-08
rs9540493	13	66205704	A	G	0.454858	0.0119963	0.00199767	1.9e-09
rs1998607	13	67414341	T	C	0.377486	-0.0123291	0.00205238	1.9e-09
rs1146917	13	78310954	T	C	0.713466	0.0125722	0.00219803	1.1e-08
rs1980993	13	79554321	A	G	0.478499	-0.011097	0.00201465	3.6e-08
rs672187	13	86322246	C	A	0.73445	0.014979	0.00229897	7.2e-11
rs76134593	13	90395288	G	T	0.982728	-0.0448469	0.00772358	6.4e-09
rs9556514	13	96609478	A	C	0.725467	-0.0121181	0.00222065	4.8e-08
rs9517310	13	99100474	C	T	0.696718	0.0120261	0.00216045	2.6e-08
rs7992207	13	104090183	G	C	0.847848	0.0151039	0.00275827	4.4e-08
rs9520320	13	107853843	T	A	0.465537	-0.0115878	0.0020269	1.1e-08
rs9515381	13	111831913	T	C	0.593467	0.0111034	0.00201925	3.8e-08
rs4771755	13	112170900	G	A	0.264743	-0.0132595	0.00225485	4.1e-09
rs7141213	14	25878636	C	T	0.429246	0.0138272	0.0020012	4.9e-12
rs12586987	14	29569260	C	T	0.808628	0.0137893	0.00252226	4.6e-08
rs12885099	14	29882863	G	A	0.395791	-0.0118089	0.00204443	7.6e-09
rs2230505	14	30066929	A	G	0.624103	-0.0116693	0.00204764	1.2e-08
rs2383377	14	33257914	G	A	0.869313	-0.0161287	0.00293564	3.9e-08
rs112936150	14	35367967	G	A	0.90464	0.0188712	0.0033959	2.7e-08
rs2415554	14	40100535	T	C	0.731521	-0.0123737	0.00222867	2.8e-08
rs61986203	14	41268073	G	T	0.917481	-0.0216482	0.00365779	3.3e-09
rs12889085	14	42885336	A	G	0.574799	-0.0130356	0.00200765	8.4e-11
rs4506807	14	46794059	G	A	0.595457	-0.0112709	0.00202509	2.6e-08
rs217667	14	62358847	C	T	0.749963	-0.0164864	0.00229198	6.3e-13
rs3902951	14	69789755	T	G	0.762849	-0.0141019	0.00235267	2e-09
rs7160830	14	73139738	C	T	0.579397	-0.0111657	0.00200711	2.7e-08
rs56031324	14	73324947	C	T	0.680652	0.0121225	0.00212457	1.2e-08
rs12147298	14	79681303	A	G	0.802061	-0.0136572	0.00248036	3.7e-08
rs4517716	14	83013876	C	G	0.805041	-0.0137882	0.00250066	3.5e-08
rs12885815	14	88286403	T	G	0.721175	-0.0121703	0.00220817	3.6e-08
rs1152428	14	91370371	A	G	0.326896	-0.0115918	0.00212476	4.9e-08
rs740791	14	93699003	C	T	0.735834	0.0175057	0.00227789	1.5e-14
rs10144067	14	93885198	C	T	0.408706	-0.0185736	0.00202937	5.6e-20
rs11160502	14	99667179	G	A	0.566212	0.0114091	0.00202765	1.8e-08
rs28527393	14	101130025	T	C	0.880138	-0.0170482	0.00304691	2.2e-08
rs7161194	14	101529005	A	G	0.336093	0.0189195	0.00219233	6.1e-18
rs73356862	14	102301836	C	T	0.926199	0.0212756	0.00380026	2.2e-08
rs10145749	14	102782109	C	T	0.853892	-0.0164941	0.00280781	4.2e-09
rs45517731	14	103375194	G	A	0.963526	-0.0331704	0.00541523	9e-10
rs11160745	14	103792152	G	A	0.720834	0.012311	0.00220282	2.3e-08
rs4779891	15	31841860	C	T	0.533108	-0.0119241	0.00199809	2.4e-09
rs10851975	15	35762649	C	A	0.1505	-0.0151167	0.00276957	4.8e-08
rs112968109	15	41273750	A	G	0.975789	0.036599	0.0064934	1.7e-08
rs10775122	15	41898711	C	T	0.183344	0.0141982	0.00256081	2.9e-08
rs2507375	15	46305384	A	T	0.562272	-0.0115002	0.00200919	1e-08
rs1559677	15	47738063	A	G	0.604027	-0.0116502	0.00202437	8.7e-09
rs2470193	15	51695735	A	T	0.783444	-0.0132654	0.00241606	4e-08
rs10518694	15	53072673	C	A	0.855466	-0.0158755	0.00282381	1.9e-08
rs77585789	15	55421487	T	C	0.977223	0.0365659	0.00665573	3.9e-08
rs4774893	15	57106228	T	C	0.195697	0.0140279	0.00249556	1.9e-08
rs2242063	15	58838575	G	A	0.847352	-0.015849	0.00275996	9.3e-09
rs340019	15	60905989	G	A	0.422132	-0.0115016	0.00201406	1.1e-08
rs8026411	15	62117222	C	T	0.9776	0.0396069	0.00676121	4.7e-09
rs56094562	15	63789186	A	C	0.65472	0.0117394	0.00208853	1.9e-08
rs113182412	15	66503584	G	A	0.833979	0.015726	0.00271539	7e-09
rs12903168	15	67680209	T	C	0.727624	0.0193259	0.00223384	5.1e-18
rs11072380	15	72974647	T	C	0.274362	-0.0150016	0.00221777	1.3e-11
rs112515238	15	73629077	C	T	0.948162	0.0280873	0.00457298	8.1e-10
rs11636619	15	74135532	T	A	0.872725	-0.017016	0.00298592	1.2e-08
rs62009152	15	78001011	T	C	0.742414	0.0164438	0.00226688	4e-13
rs7183818	15	79372413	T	C	0.561983	0.0138272	0.00199724	4.4e-12
rs1484230	15	80978257	A	G	0.842714	0.0181525	0.00275333	4.3e-11
rs186017271	15	83368605	G	A	0.984186	-0.0450364	0.00824347	4.7e-08
rs62020775	15	89960286	T	A	0.85832	0.0165665	0.0028635	7.2e-09
rs66615128	15	92561941	G	C	0.784603	0.0156235	0.00240861	8.8e-11
rs7164271	15	95250820	C	A	0.582533	0.0111451	0.00201954	3.4e-08
rs34633164	15	98299319	G	A	0.42996	-0.0110112	0.0020054	4e-08
rs7173191	15	99227435	G	A	0.773869	0.0151667	0.0023701	1.6e-10
rs432925	16	334580	G	C	0.717279	0.0143408	0.00222082	1.1e-10
rs3211995	16	2089006	G	A	0.839744	0.0150565	0.00270756	2.7e-08
rs8054140	16	3572694	G	T	0.734781	-0.0130153	0.00224614	6.9e-09
rs2601773	16	4001898	C	A	0.502759	-0.0127942	0.00198004	1e-10
rs7189135	16	4884368	G	C	0.531637	-0.0109284	0.0019831	3.6e-08
rs12925281	16	6696455	C	G	0.254571	-0.0126547	0.00228805	3.2e-08
rs8046562	16	8288575	A	T	0.455724	0.0108737	0.00199113	4.7e-08
rs502032	16	9400995	T	C	0.29311	-0.0120342	0.00217308	3.1e-08
rs12927792	16	9713194	C	T	0.573635	-0.0119475	0.00201221	2.9e-09
rs72767578	16	19642670	G	A	0.879309	0.0224909	0.00308046	2.9e-13
rs4997610	16	20229290	C	G	0.824134	0.0143035	0.002612	4.3e-08
rs4628982	16	20372795	C	G	0.375805	0.0133218	0.00204168	6.8e-11
rs9932577	16	24512509	C	A	0.493861	0.0127524	0.00199633	1.7e-10
rs2188717	16	24730230	T	C	0.194848	-0.0158957	0.00250069	2.1e-10
rs112223196	16	28298418	A	C	0.756965	-0.0202893	0.00233113	3.2e-18
rs34286592	16	29820480	C	T	0.854871	-0.0179032	0.00280554	1.8e-10
rs62057232	16	30820866	T	C	0.609211	0.021086	0.00202517	2.2e-25
rs6500208	16	49011249	G	A	0.793488	-0.0134433	0.00245167	4.2e-08
rs60380613	16	53555390	C	T	0.818052	-0.0144708	0.0025781	2e-08
rs72803664	16	53784911	G	A	0.587026	-0.0163862	0.0020443	1.1e-15
rs185004749	16	53830093	A	G	0.978268	0.0407303	0.00728094	2.2e-08
rs62044676	16	62801840	A	C	0.516504	0.011453	0.00198355	7.7e-09
rs56372488	16	68339734	C	G	0.289892	0.0119361	0.00217656	4.2e-08
rs5011579	16	69187318	C	G	0.284848	-0.0140268	0.00219322	1.6e-10
rs12924872	16	69552215	C	T	0.534879	0.0202415	0.00199812	4.1e-24
rs2287978	16	70180088	A	T	0.904525	0.021821	0.00386944	1.7e-08
rs11643673	16	71353719	G	A	0.623856	-0.0113438	0.00204423	2.9e-08
rs34060407	16	72356419	A	G	0.911905	-0.0199707	0.00351396	1.3e-08
rs756717	16	72996162	G	A	0.600946	0.0135291	0.00204353	3.6e-11
rs825680	16	73606563	A	T	0.58701	0.0111904	0.00201887	3e-08
rs8055786	16	76702763	C	T	0.819747	-0.01407	0.00257958	4.9e-08
rs4889364	16	81719115	G	A	0.748644	-0.012637	0.00228207	3.1e-08
rs11150461	16	82448195	C	G	0.272621	0.0130364	0.00222901	5e-09
rs77081114	17	1816762	G	A	0.833886	0.0176241	0.00265927	3.4e-11
rs72817602	17	2123328	G	A	0.717541	0.0131741	0.00219927	2.1e-09
rs9635707	17	4724124	G	A	0.475311	0.0113873	0.0020098	1.5e-08
rs2242449	17	7095507	C	T	0.574076	-0.0121903	0.00201751	1.5e-09
rs2324082	17	15868291	G	A	0.468347	-0.0127871	0.00204361	3.9e-10
rs731870	17	21122322	A	G	0.596636	0.0113562	0.00201889	1.9e-08
rs1017529	17	27912415	C	A	0.825206	-0.0148129	0.00265387	2.4e-08
rs12450446	17	31433129	C	T	0.600457	0.0112094	0.00203387	3.6e-08
rs9904602	17	34835526	T	A	0.480838	-0.0150761	0.00198448	3e-14
rs16966801	17	39573713	A	G	0.803261	-0.0138188	0.00249049	2.9e-08
rs4473241	17	42281282	G	T	0.713424	-0.0127126	0.00219718	7.2e-09
rs80226508	17	45958054	T	C	0.960791	-0.03107	0.00515459	1.7e-09
rs17617360	17	46077099	A	G	0.930013	0.0234769	0.00390119	1.8e-09
rs8065986	17	46213674	T	C	0.0328471	0.0315075	0.00557875	1.6e-08
rs4643373	17	47123423	T	C	0.700036	0.0195788	0.00216197	1.4e-19
rs62072006	17	52938468	A	C	0.855459	-0.0156492	0.00282374	3e-08
rs2586222	17	55547695	A	G	0.164089	0.0150174	0.00268014	2.1e-08
rs76219208	17	56065983	C	T	0.910954	-0.018979	0.00347717	4.8e-08
rs72845886	17	61666687	C	T	0.942801	0.0280253	0.00425919	4.7e-11
rs4791129	17	65771281	C	G	0.207818	0.0139177	0.00244098	1.2e-08
rs4467142	17	71126631	G	A	0.518626	0.01134	0.00198732	1.2e-08
rs7209235	17	73759552	G	A	0.300024	0.0120735	0.00217551	2.9e-08
rs9897720	17	78438307	T	C	0.117103	-0.0169758	0.00309265	4e-08
rs9895151	17	79048382	T	C	0.735418	-0.0124977	0.00225304	2.9e-08
rs62078746	17	80053590	G	A	0.44613	0.010896	0.001991	4.4e-08
rs8084696	18	1819543	G	T	0.851966	-0.0185632	0.00280365	3.6e-11
rs479163	18	7536612	C	T	0.83206	0.0149049	0.00265589	2e-08
rs35761930	18	13182325	A	T	0.814886	-0.0147104	0.00257023	1e-08
rs9948870	18	20967065	G	A	0.606684	0.0115824	0.00203355	1.2e-08
rs2156774	18	22136195	C	A	0.817291	0.0169377	0.00258863	6e-11
rs7228141	18	31214950	G	C	0.463933	-0.0117287	0.00198925	3.7e-09
rs1025206	18	36125658	G	A	0.238224	0.0131064	0.00232873	1.8e-08
rs7237444	18	39468982	G	A	0.327756	0.0120681	0.00214911	2e-08
rs8087199	18	40674041	A	G	0.409212	-0.0113722	0.00201633	1.7e-08
rs11664848	18	42575661	C	G	0.340356	-0.0125984	0.00209762	1.9e-09
rs16978350	18	42940499	G	T	0.732574	0.0136102	0.00225791	1.7e-09
rs17785419	18	44765469	G	A	0.572294	0.0109414	0.00200488	4.8e-08
rs7239114	18	45921214	G	A	0.458344	-0.0122274	0.00200195	1e-09
rs7243172	18	52472235	G	T	0.457039	0.0133881	0.00200107	2.2e-11
rs784234	18	53422907	G	A	0.181144	-0.0145651	0.00256982	1.4e-08
rs9957145	18	56876228	G	A	0.833065	0.017938	0.0026543	1.4e-11
rs57940982	18	57747471	A	G	0.876077	0.0226183	0.00307146	1.8e-13
rs9956907	18	57921433	A	T	0.459722	-0.0148588	0.00198737	7.6e-14
rs948811	18	58105490	G	A	0.551456	-0.011679	0.00199846	5.1e-09
rs12454712	18	60845884	T	C	0.623199	-0.0128659	0.00204232	3e-10
rs1373349	18	63282992	C	T	0.316063	0.01445	0.00213528	1.3e-11
rs8089514	18	69224478	T	A	0.63132	-0.012988	0.00207588	3.9e-10
rs12151205	19	1808569	T	A	0.449695	-0.0110807	0.0020265	4.6e-08
rs10419634	19	1936672	T	C	0.289569	-0.012122	0.00221317	4.3e-08
rs79712071	19	2221892	C	A	0.95322	-0.0267107	0.00476909	2.1e-08
rs892128	19	3975487	G	A	0.199635	-0.0158209	0.00251646	3.2e-10
rs139333331	19	5268055	C	T	0.974203	-0.0369756	0.0066881	3.2e-08
rs1865124	19	10878144	C	T	0.920258	-0.0206874	0.00366167	1.6e-08
rs6511826	19	12706991	G	A	0.0868394	0.019799	0.00354468	2.3e-08
rs897751	19	18193349	A	G	0.561256	0.0110523	0.00201584	4.2e-08
rs9636202	19	18449238	G	A	0.732905	0.0171509	0.00224801	2.4e-14
rs13345612	19	18813405	A	G	0.792405	0.0140493	0.00245143	1e-08
rs4808855	19	18874202	T	C	0.619136	0.0144773	0.00204645	1.5e-12
rs35824797	19	19456264	C	T	0.92179	-0.023288	0.00369633	3e-10
rs7247004	19	30240852	A	G	0.687485	-0.0133789	0.00214274	4.3e-10
rs8110509	19	30981639	C	A	0.782153	0.014066	0.00243153	7.3e-09
rs112726905	19	32822348	A	G	0.734987	0.0128117	0.00224735	1.2e-08
rs10402950	19	33935675	T	C	0.710653	-0.0135545	0.00218692	5.7e-10
rs185350	19	34306816	C	T	0.500236	-0.013001	0.00198579	5.9e-11
rs147711004	19	45337918	G	A	0.96375	0.0328343	0.00542071	1.4e-09
rs7412	19	45412079	C	T	0.91982	-0.0203965	0.00364971	2.3e-08
rs150966173	19	45421204	C	T	0.971961	0.0337953	0.00603462	2.1e-08
rs62118504	19	45734751	A	G	0.603479	-0.0114783	0.00203457	1.7e-08
rs1007204	19	46480155	G	A	0.686516	-0.0126706	0.00215138	3.9e-09
rs10404135	19	47541832	C	T	0.855154	0.0183011	0.00292182	3.8e-10
rs9797777	19	47547693	A	G	0.0993795	-0.0253761	0.00336539	4.7e-14
rs2232003	19	49621964	T	C	0.20531	0.0138599	0.00245387	1.6e-08
rs78081759	19	51130909	G	A	0.934307	-0.0220545	0.00402375	4.2e-08
rs34681424	19	51640330	C	G	0.893631	0.0195415	0.00346176	1.7e-08
rs6046747	20	2075533	A	G	0.509153	0.0109145	0.00199741	4.6e-08
rs6077004	20	6442961	G	A	0.72848	0.0132922	0.00224828	3.4e-09
rs73898513	20	15806210	C	T	0.877218	-0.0175981	0.0030673	9.6e-09
rs852042	20	17091233	A	G	0.241425	0.0131207	0.00231309	1.4e-08
rs226687	20	24775222	A	T	0.430463	-0.0110468	0.00200147	3.4e-08
rs7453	20	25207074	T	C	0.548294	-0.011572	0.00198962	6e-09
rs703755	20	26214633	A	G	0.0332696	-0.0330605	0.00570848	7e-09
rs6061054	20	29811317	T	G	0.0340791	-0.0307076	0.00562724	4.8e-08
rs6142046	20	32514061	C	T	0.41941	-0.0122968	0.00201707	1.1e-09
rs4812405	20	35276585	C	A	0.922415	0.0205155	0.00371905	3.5e-08
rs16989232	20	39291784	G	A	0.60069	-0.012293	0.00204426	1.8e-09
rs4369924	20	41954383	G	A	0.837506	0.0155837	0.00270434	8.3e-09
rs2425803	20	44876902	C	T	0.572649	-0.0112869	0.00200905	1.9e-08
rs4809724	20	47355462	G	A	0.779858	0.0133792	0.00240089	2.5e-08
rs34248912	20	50752096	G	T	0.904777	0.0219702	0.00340984	1.2e-10
rs80150487	20	50888333	G	A	0.926764	0.0209255	0.00380054	3.7e-08
rs6091982	20	53441684	A	C	0.271485	0.01298	0.00231053	1.9e-08
rs2247627	20	54145086	G	A	0.662846	-0.0119484	0.00210329	1.3e-08
rs11699828	20	62157198	G	A	0.964168	0.0335418	0.00582677	8.6e-09
rs17193211	21	38885506	C	T	0.933183	0.0240035	0.00403497	2.7e-09
rs11702843	21	40123740	G	A	0.74221	-0.0126279	0.00228944	3.5e-08
rs13053080	21	40312207	T	C	0.580669	0.0120624	0.00201005	2e-09
rs62222988	21	40569508	T	C	0.625342	-0.0117845	0.00205342	9.5e-09
rs2410204	21	41416838	A	G	0.585102	-0.0111385	0.00201869	3.4e-08
rs2837992	21	42620520	T	C	0.371734	-0.0124559	0.00205753	1.4e-09
rs111460281	21	46437156	G	A	0.961316	0.0303702	0.00521116	5.6e-09
rs8130074	21	46498684	C	G	0.351838	0.0164261	0.00207919	2.8e-15
rs140733155	21	48048773	A	G	0.988508	-0.0529256	0.00956859	3.2e-08
rs34425639	22	18123806	G	A	0.795103	-0.0139467	0.00245903	1.4e-08
rs165722	22	19949013	C	T	0.48426	-0.0109277	0.00199687	4.4e-08
rs1807579	22	40528220	T	C	0.797975	0.018985	0.00248641	2.2e-14
rs136393	22	41567535	G	T	0.278173	-0.0121413	0.0022096	3.9e-08
rs9615723	22	48386670	C	T	0.440645	0.0118251	0.00202408	5.2e-09
rs713887	22	48870888	G	C	0.578849	-0.0121242	0.00201697	1.8e-09
rs909691	22	50709495	A	G	0.516201	-0.0109681	0.00200255	4.3e-08

## Sheet: Education
Age completed full time education (after clumping)
SNP	CHR	BP	effect_allele	other_allele	EAF	BETA	SE	PVAL
rs68191270	1	44026180	A	C	0.221412	-0.0166103	0.00248918	2.5e-11
rs6679399	1	211093346	A	C	0.974039	-0.0426608	0.00677016	3e-10
rs6729586	2	44808475	G	A	0.400741	0.0117953	0.00211341	2.4e-08
rs10189857	2	60713235	A	G	0.564591	0.0124054	0.00208474	2.7e-09
rs13394374	2	62263120	C	T	0.969534	-0.0335998	0.00611413	3.9e-08
rs6754311	2	136707982	T	C	0.742169	-0.0150378	0.002367	2.1e-10
rs10200379	2	144183008	C	A	0.480159	-0.0139597	0.00207137	1.6e-11
rs1462163	2	164333146	C	T	0.59914	0.0127222	0.00211969	1.9e-09
rs4674404	2	220345118	T	C	0.281664	0.0127449	0.0023332	4.7e-08
rs114408770	3	43873454	G	A	0.975112	0.0436574	0.00682815	1.6e-10
rs13064576	3	49642430	C	T	0.705261	-0.0172696	0.00226489	2.4e-14
rs9866630	3	78505146	G	A	0.495337	0.0126597	0.0020719	1e-09
rs2709814	4	152360870	T	C	0.431349	0.0114761	0.0020926	4.2e-08
rs17563464	5	26913774	C	A	0.774429	0.0148391	0.00251248	3.5e-09
rs6449503	5	60095272	G	A	0.508487	-0.0123947	0.00208193	2.6e-09
rs148198842	6	30690169	G	A	0.986593	-0.0554111	0.00962776	8.6e-09
rs2857693	6	31588384	G	T	0.634683	0.0121507	0.00214204	1.4e-08
rs7768758	6	88251077	T	C	0.919415	0.0227349	0.00379371	2.1e-09
rs6931604	6	98578215	C	T	0.402989	-0.0136265	0.0021131	1.1e-10
rs13238996	7	74069645	A	G	0.757123	0.0133142	0.00240789	3.2e-08
rs9655780	7	104667334	G	A	0.167447	0.0174579	0.00279646	4.3e-10
rs10953765	7	114291435	G	A	0.449255	0.0130933	0.002104	4.9e-10
rs4731951	7	133102282	G	T	0.19942	-0.0153215	0.00259236	3.4e-09
rs4557720	8	87932823	A	G	0.621774	-0.0119687	0.00213393	2e-08
rs13274119	8	143342967	C	A	0.86197	-0.0198214	0.00301673	5e-11
rs10760199	9	124614772	G	T	0.448149	-0.0115963	0.00208033	2.5e-08
rs2588962	10	63606492	G	A	0.541262	-0.0150825	0.00207972	4.1e-13
rs7896518	10	65104500	A	G	0.574751	-0.0145245	0.00211298	6.2e-12
rs10786662	10	103989812	G	C	0.425665	0.0116835	0.00209243	2.4e-08
rs55771711	10	133802737	G	C	0.74451	-0.0132681	0.00237707	2.4e-08
rs7110786	11	95656648	C	T	0.581082	-0.0127141	0.00209121	1.2e-09
rs7975763	12	123604053	C	T	0.796546	-0.0164068	0.00257604	1.9e-10
rs7335432	13	30908299	C	G	0.563026	-0.0121373	0.00208869	6.2e-09
rs9536961	13	55678332	A	G	0.653972	-0.0139369	0.0022011	2.4e-10
rs178217	14	26939332	T	C	0.249622	0.0143669	0.00239746	2.1e-09
rs143477575	16	15257639	A	G	0.158292	-0.0166584	0.00284921	5e-09
rs57513571	17	2309130	C	T	0.799045	0.0153935	0.00258666	2.7e-09
rs6508344	18	22646735	G	A	0.428688	0.0115957	0.00208724	2.8e-08
rs1557341	18	35127427	A	C	0.336607	-0.0129858	0.00220266	3.7e-09
rs11665242	18	50907127	A	G	0.574424	0.0125523	0.00209622	2.1e-09
rs34945223	18	77575871	A	G	0.721457	0.0136288	0.00230526	3.4e-09

## Sheet: Current smoking
Current smoking SNPs (after clumping)
SNP	CHR	BP	effect_allele	other_allele	EAF	BETA	SE	P_VALUE
rs2782640	1	44009033	C	T	0.377348	-0.00644127	0.00117615	4.3e-08
rs4074442	2	22554114	G	A	0.618102	-0.00640951	0.00117271	4.6e-08
rs11692742	2	45112453	G	A	0.720277	-0.00706115	0.0012807	3.5e-08
rs55950043	2	57943869	G	A	0.963729	-0.0167456	0.00305341	4.2e-08
rs3087898	2	61765074	G	A	0.575427	0.00641507	0.00115214	2.6e-08
rs113067541	2	105915711	C	T	0.873115	-0.00952451	0.00170863	2.5e-08
rs72861745	2	146122776	C	T	0.749214	0.00732832	0.00131481	2.5e-08
rs4955411	3	49145304	A	G	0.221172	0.00751747	0.00137006	4.1e-08
rs368450	4	35412434	T	C	0.815136	-0.00874729	0.00147391	2.9e-09
rs969512	4	147872742	A	T	0.666305	0.00676809	0.00120691	2e-08
rs329118	5	133861663	C	T	0.580594	0.00662788	0.00115409	9.3e-09
rs58040999	5	165686220	G	C	0.536701	-0.00676278	0.00114524	3.5e-09
rs4868800	5	166985224	G	T	0.418628	0.00696624	0.00116223	2e-09
rs6980093	7	114162740	G	A	0.397759	-0.0064008	0.00116791	4.2e-08
rs6968125	7	114940147	C	T	0.514169	0.00756789	0.00114538	3.9e-11
rs10252771	7	117496890	T	G	0.680564	-0.00676172	0.00122836	3.7e-08
rs10268402	7	153485627	T	C	0.520938	-0.00629234	0.00113895	3.3e-08
rs11780471	8	27344719	G	A	0.936126	0.0135696	0.00234996	7.7e-09
rs2740792	8	91997679	A	G	0.270846	0.00721736	0.00128545	2e-08
rs4543592	9	3014254	T	C	0.519931	-0.00629793	0.00114096	3.4e-08
rs589292	9	127818276	C	T	0.687129	0.00731998	0.00123107	2.7e-09
rs28675164	9	136406209	T	G	0.859092	-0.0106954	0.00168714	2.3e-10
rs2675628	10	63557648	C	T	0.48137	0.00638185	0.00113758	2e-08
rs12241712	10	104408272	C	A	0.709028	-0.00765545	0.00125218	9.7e-10
rs11596214	10	106453832	G	A	0.593016	0.00641136	0.00116851	4.1e-08
rs10832723	11	17040418	C	A	0.722847	0.0069815	0.00127951	4.9e-08
rs1447481	11	112788472	C	T	0.531703	0.00662909	0.0011398	6e-09
rs12437127	14	77485409	C	T	0.57963	-0.00638869	0.00115853	3.5e-08
rs2371105	14	80333102	A	T	0.0890948	-0.0112671	0.00199787	1.7e-08
rs12894657	14	104188920	G	A	0.663983	-0.00673254	0.00121191	2.8e-08
rs7169820	15	47501160	G	T	0.605441	-0.00642733	0.00116399	3.4e-08
rs76022540	15	80937663	C	T	0.767454	0.00794865	0.00134711	3.6e-09
rs1452787	18	53207207	A	G	0.723735	-0.00705403	0.00127089	2.8e-08
rs4803373	19	41326426	C	G	0.409465	0.00656996	0.0011689	1.9e-08
rs184589612	19	41412192	T	C	0.984135	-0.0266413	0.00462592	8.5e-09
rs45461993	20	61983901	G	A	0.919771	-0.0146798	0.00209436	2.4e-12
rs5995992	22	41487218	T	C	0.712192	0.00692294	0.00125895	3.8e-08
